# Supplementary material for: Dibromido[N-propyl-N′-(2-pyridylmethyl­idene)ethane-1,2-diamine]zinc(II)
Source: Acta Crystallogr Sect E Struct Rep Online. 2008 Jul 31;64(Pt 8):m1094–5. doi: 10.1107/S1600536808023660 (PMC2962000; doi:10.1107/S1600536808023660)
Supplement: Supplementary file 2 [file e-64-m1094-Isup2.hkl]

# 
# h,k,l, Fc-squared, Fo-squared, sigma(Fo-squared) and status flag 
# 
data_I
_shelx_title ' A in P2(1)/n' 
_shelx_refln_list_code          4 
_shelx_F_calc_maximum      298.00 
_exptl_crystal_F_000       816.00 
_reflns_d_resolution_high  0.7696 
 
loop_ 
 _symmetry_equiv_pos_as_xyz 
 'x, y, z' 
 '-x+1/2, y+1/2, -z+1/2' 
 '-x, -y, -z' 
 'x-1/2, -y-1/2, z-1/2' 
 
_cell_length_a     8.2516 
_cell_length_b    12.2492 
_cell_length_c    14.7262 
_cell_angle_alpha  90.000 
_cell_angle_beta   94.562 
_cell_angle_gamma  90.000 
 
_shelx_F_squared_multiplier     1.000 
 
loop_ 
 _refln_index_h 
 _refln_index_k 
 _refln_index_l 
 _refln_F_squared_calc 
 _refln_F_squared_meas 
 _refln_F_squared_sigma 
 _refln_observed_status 
   2   0   0    13573.53    13748.28    768.93 o 
   4   0   0    18649.04    18469.02   1033.97 o 
   6   0   0     7177.51     6798.78    743.55 o 
   8   0   0     1338.32     1140.82    135.86 o 
  10   0   0       16.57      -89.20    126.78 o 
   1   1   0     2218.19     2347.50    105.45 o 
   2   1   0      590.12      636.58     30.95 o 
   3   1   0       52.24       82.38     13.10 o 
   4   1   0    23797.59    22528.41    892.42 o 
   5   1   0     5673.56     5805.83    239.89 o 
   6   1   0      714.40      698.64     45.80 o 
   7   1   0       73.13       97.57     39.64 o 
   8   1   0     1853.03     1940.95    135.88 o 
   9   1   0       36.35       31.79     69.40 o 
  10   1   0      385.07      399.82     94.24 o 
   0   2   0    21891.40    20664.62   1149.45 o 
   1   2   0     4591.80     4628.80    185.93 o 
   2   2   0    12055.02    11677.79    464.72 o 
   3   2   0    12144.10    11902.49    473.17 o 
   4   2   0    13478.83    13237.10    527.77 o 
   5   2   0     1632.77     1505.26     73.33 o 
   6   2   0      302.38      334.05     32.87 o 
   7   2   0       10.04        9.46     31.12 o 
   8   2   0        1.85      103.88     48.52 o 
   9   2   0     1115.13     1149.43    279.45 o 
  10   2   0        0.51      146.83     98.81 o 
   1   3   0    46202.59    44508.13   2480.82 o 
   2   3   0     3189.52     3010.48    125.21 o 
   3   3   0     4000.05     4012.82    165.59 o 
   4   3   0      119.89       93.85     22.61 o 
   5   3   0    13648.22    13183.35    529.12 o 
   6   3   0     1256.72     1320.62     78.72 o 
   7   3   0      520.83      585.61     60.86 o 
   8   3   0       65.59      150.23     65.60 o 
   9   3   0        4.82      -21.47     65.01 o 
  10   3   0       17.95     -195.49    144.57 o 
   0   4   0     2876.90     3036.91    212.02 o 
   1   4   0     3357.65     3395.26    140.73 o 
   2   4   0     2758.37     2536.02    107.55 o 
   3   4   0    10141.21     9860.17    437.01 o 
   4   4   0       79.30      119.07     20.48 o 
   5   4   0     4850.52     4498.66    190.03 o 
   6   4   0      105.99       79.57     36.51 o 
   7   4   0      409.18      488.65     57.92 o 
   8   4   0      303.77      244.51     96.61 o 
   9   4   0     1557.52     1457.29    180.34 o 
  10   4   0      171.91      167.62    115.88 o 
   1   5   0    44806.41    42924.27   1829.09 o 
   2   5   0     2758.77     2848.01    121.72 o 
   3   5   0     8579.94     7980.82    323.75 o 
   4   5   0     6934.38     6490.73    267.14 o 
   5   5   0     3906.20     4039.30    189.13 o 
   6   5   0     1134.93     1138.68     83.51 o 
   7   5   0       34.75        1.36     37.95 o 
   8   5   0      300.24      358.21     94.08 o 
   9   5   0      210.63      161.36    101.46 o 
  10   5   0       15.90      144.78    133.25 o 
   0   6   0    10932.10    10139.33    575.42 o 
   1   6   0     5027.92     5151.64    212.47 o 
   2   6   0      171.32      210.96     39.36 o 
   3   6   0      806.99      817.62     58.44 o 
   4   6   0     1038.91      971.85     63.45 o 
   5   6   0     2893.51     2959.08    145.76 o 
   6   6   0      692.17      679.76     64.13 o 
   7   6   0     2193.85     2171.80    137.45 o 
   8   6   0      688.50      654.88    119.48 o 
   9   6   0       55.88      140.64    101.71 o 
   1   7   0     5450.66     5521.33    228.75 o 
   2   7   0       82.89      135.57     28.13 o 
   3   7   0    14699.84    14383.09    625.08 o 
   4   7   0     4871.09     4780.56    220.31 o 
   5   7   0        1.20       11.27     30.08 o 
   6   7   0       36.60      115.23     41.34 o 
   7   7   0      688.73      631.27     80.06 o 
   8   7   0      283.75      305.26     71.72 o 
   9   7   0        6.63      144.54    107.18 o 
   0   8   0    13802.70    13473.74    763.53 o 
   1   8   0     3589.04     3753.30    194.46 o 
   2   8   0     8308.30     8181.10    363.24 o 
   3   8   0      279.70      254.06     39.09 o 
   4   8   0     1311.68     1244.57     78.09 o 
   5   8   0      388.24      384.93     49.54 o 
   6   8   0      985.59      979.07     94.90 o 
   7   8   0      523.94      534.44     80.82 o 
   8   8   0       50.21       80.94     62.79 o 
   9   8   0       81.01      101.15    151.56 o 
   1   9   0       20.84       21.70     27.84 o 
   2   9   0     2608.64     2763.97    138.71 o 
   3   9   0     1995.47     2001.24    110.61 o 
   4   9   0      211.18      255.14     45.69 o 
   5   9   0      457.35      449.98     68.36 o 
   6   9   0     2435.23     2365.14    171.89 o 
   7   9   0      305.32      451.61     77.96 o 
   8   9   0      285.97      303.47     78.97 o 
   0  10   0      560.05      683.11     91.90 o 
   1  10   0      381.44      318.84     48.72 o 
   2  10   0    15732.34    15420.26    737.15 o 
   3  10   0      266.22      283.54     43.02 o 
   4  10   0     1467.64     1227.40     84.85 o 
   5  10   0       83.98       73.55     51.51 o 
   6  10   0        1.66       59.50     57.12 o 
   7  10   0        0.80       -8.48     66.04 o 
   8  10   0      178.22      218.93     84.63 o 
   1  11   0      881.04      880.25     79.08 o 
   2  11   0     1562.99     1626.14    112.70 o 
   3  11   0     1426.29     1313.05    108.57 o 
   4  11   0       19.86       53.98     47.36 o 
   5  11   0       15.94       43.79    114.06 o 
   6  11   0     1391.78     1353.63    124.11 o 
   7  11   0        7.05       56.52     62.74 o 
   0  12   0      513.77      605.95     99.99 o 
   1  12   0      811.47      851.69    124.05 o 
   2  12   0     3177.06     2965.66    178.81 o 
   3  12   0       95.73      112.30     66.54 o 
   4  12   0      247.07      185.10     80.34 o 
   5  12   0      423.92      471.33     97.54 o 
   6  12   0       10.53      -19.09     56.45 o 
   7  12   0      340.88      527.31    253.00 o 
   1  13   0     1106.66     1039.76     95.70 o 
   2  13   0      122.66      178.47     74.10 o 
   3  13   0     1217.80     1222.72    190.88 o 
   4  13   0       26.48       99.95     79.79 o 
   5  13   0        8.44      -80.26    104.57 o 
   6  13   0       87.21      -73.22    284.31 o 
   0  14   0       65.58       11.35     80.19 o 
   1  14   0      595.34      734.72    109.29 o 
   2  14   0        1.49       -4.25     77.66 o 
   3  14   0       30.43      176.44     82.77 o 
   4  14   0       25.66        5.78     77.75 o 
   5  14   0      222.77      436.65    154.75 o 
   1  15   0      693.54      818.50    121.62 o 
   2  15   0      134.32      133.01     88.57 o 
   3  15   0     1161.70      825.55    170.37 o 
  -9   0   1     2069.19     2084.13    464.46 o 
  -7   0   1     5888.02     6007.86    359.08 o 
  -5   0   1      806.30      868.59     68.79 o 
  -3   0   1    15612.21    15932.63    894.02 o 
  -1   0   1     6110.50     6971.32    395.47 o 
   1   0   1    31161.08    30170.60   3173.91 o 
   3   0   1       49.05      104.13     32.01 o 
   5   0   1    11191.98    11136.13    631.07 o 
   7   0   1      304.17      430.72     80.07 o 
   9   0   1       74.57       84.36     82.58 o 
 -10   1   1       36.52       62.14    124.47 o 
  -9   1   1     1001.44     1028.60    116.67 o 
  -8   1   1     1010.26     1056.27    102.07 o 
  -7   1   1       21.74        4.99     29.84 o 
  -6   1   1      218.81      245.52     34.09 o 
  -5   1   1    15331.17    15556.14    621.08 o 
  -4   1   1     1169.42     1218.80     59.13 o 
  -3   1   1    20648.62    20979.18    912.26 o 
  -2   1   1     4756.27     4969.91    201.14 o 
  -1   1   1    25386.12    26035.13   1135.73 o 
   0   1   1     2480.11     2470.65     98.98 o 
   1   1   1    31390.33    32464.93   1278.72 o 
   2   1   1     2421.71     2454.57    101.26 o 
   3   1   1     1318.56     1326.25     59.05 o 
   4   1   1      466.08      418.43     35.63 o 
   5   1   1      701.01      682.28     40.90 o 
   6   1   1      915.31      895.90     60.29 o 
   7   1   1       20.67       39.65     43.41 o 
   8   1   1       93.89       42.21     48.02 o 
   9   1   1     1823.53     1948.75    145.32 o 
  10   1   1       47.64       11.78     77.20 o 
 -10   2   1      102.43      143.94    206.70 o 
  -9   2   1      526.40      507.36    141.30 o 
  -8   2   1       19.84        3.78     62.24 o 
  -7   2   1     1642.79     1613.85     95.68 o 
  -6   2   1        3.90       43.93     23.80 o 
  -5   2   1     3306.97     3461.66    147.63 o 
  -4   2   1    18305.74    18060.24    717.48 o 
  -3   2   1     3788.70     3777.91    155.91 o 
  -2   2   1      779.59      895.71     42.07 o 
  -1   2   1      308.69      317.80     19.28 o 
   0   2   1    15004.39    14905.74    588.85 o 
   1   2   1      955.15     1019.86     45.31 o 
   2   2   1    10280.29     9838.25    392.38 o 
   3   2   1     3115.23     3159.43    131.39 o 
   4   2   1     3297.44     3302.62    139.73 o 
   5   2   1     6313.42     6143.83    253.79 o 
   6   2   1     1561.98     1646.65     94.25 o 
   7   2   1       44.46       54.82     39.23 o 
   8   2   1      522.06      636.80     81.15 o 
   9   2   1      112.44       37.10    106.30 o 
  10   2   1       53.35      172.28     84.92 o 
 -10   3   1       18.45       38.30    132.36 o 
  -9   3   1        0.59      116.51     87.21 o 
  -8   3   1     3733.69     3736.86    253.79 o 
  -7   3   1      484.70      587.39     61.03 o 
  -6   3   1       57.98       91.60     26.10 o 
  -5   3   1     4734.04     4863.75    204.19 o 
  -4   3   1     3574.72     3600.34    151.54 o 
  -3   3   1     5557.34     5319.96    216.77 o 
  -2   3   1     1394.56     1348.05     60.03 o 
  -1   3   1    21073.16    19702.84    840.11 o 
   0   3   1    13592.82    13614.74    539.67 o 
   1   3   1    10327.98    10499.20    417.96 o 
   2   3   1     4799.65     4921.62    200.09 o 
   3   3   1     7995.18     8184.85    329.74 o 
   4   3   1     5308.35     5112.99    210.07 o 
   5   3   1        8.33        1.74     18.20 o 
   6   3   1     1073.70     1053.92     67.75 o 
   7   3   1      105.02      106.18     42.51 o 
   8   3   1      478.98      502.94     80.16 o 
   9   3   1        3.51      -43.25     99.43 o 
  10   3   1      229.49       51.76    106.23 o 
 -10   4   1       73.48      142.85    111.15 o 
  -9   4   1        1.41       25.25    114.17 o 
  -8   4   1      284.74      300.89    122.95 o 
  -7   4   1        1.37       28.76     36.42 o 
  -6   4   1      973.48      951.25     64.25 o 
  -5   4   1     1084.93     1001.18     56.81 o 
  -4   4   1    26114.79    25236.98   1001.72 o 
  -3   4   1      990.23      903.48     47.83 o 
  -2   4   1    11327.37    10871.41    470.77 o 
  -1   4   1     3888.00     3955.15    175.67 o 
   0   4   1    35011.32    33393.63   1316.56 o 
   1   4   1      468.19      480.33     28.41 o 
   2   4   1    19088.28    18683.91    741.82 o 
   3   4   1       18.80       46.82     15.02 o 
   4   4   1        3.27       23.07     17.51 o 
   5   4   1      913.44      922.86     52.91 o 
   6   4   1     1192.96     1160.74     84.29 o 
   7   4   1      948.96     1047.75     83.76 o 
   8   4   1      643.33      645.34     93.18 o 
   9   4   1       56.46       85.57     73.96 o 
  10   4   1      233.61      402.64    179.48 o 
 -10   5   1      333.37      286.92    150.62 o 
  -9   5   1      395.93      442.75    124.76 o 
  -8   5   1     2117.15     2396.27    176.52 o 
  -7   5   1      921.40      984.52     81.52 o 
  -6   5   1     2096.92     1957.36    119.07 o 
  -5   5   1     1131.49     1176.25     71.75 o 
  -4   5   1     2743.40     2661.69    129.55 o 
  -3   5   1      340.57      428.26     36.17 o 
  -2   5   1      873.30      863.54     51.07 o 
  -1   5   1     3964.78     3851.86    172.04 o 
   0   5   1     4362.04     4599.99    188.53 o 
   1   5   1     8558.59     8710.76    350.80 o 
   2   5   1     4485.09     4667.85    193.14 o 
   3   5   1     3810.07     3482.64    148.68 o 
   4   5   1     2967.84     2968.45    130.19 o 
   5   5   1       75.11       70.98     31.91 o 
   6   5   1     1313.21     1387.63     94.14 o 
   7   5   1      269.75      314.45     85.42 o 
   8   5   1       30.76       68.47     61.12 o 
   9   5   1      468.43      426.45    116.50 o 
  10   5   1        4.62       94.05    175.39 o 
  -9   6   1      278.76      189.53    102.38 o 
  -8   6   1      212.90      306.69     69.17 o 
  -7   6   1      598.73      654.99     78.67 o 
  -6   6   1     4606.84     4817.51    252.56 o 
  -5   6   1      251.30      277.69     36.84 o 
  -4   6   1     5131.71     4686.32    245.67 o 
  -3   6   1     5146.39     4928.07    224.84 o 
  -2   6   1    26868.06    25635.20   1098.65 o 
  -1   6   1     1420.53     1365.96     65.25 o 
   0   6   1    15179.36    14805.38    589.63 o 
   1   6   1      134.07      189.71     25.45 o 
   2   6   1     5448.03     5203.16    234.28 o 
   3   6   1      222.87      249.29     26.60 o 
   4   6   1     4728.93     4762.74    257.15 o 
   5   6   1     3367.82     3360.10    182.94 o 
   6   6   1      230.74      164.43     41.95 o 
   7   6   1      300.44      367.24     56.82 o 
   8   6   1       22.84       19.99     78.12 o 
   9   6   1       13.28       41.66    165.78 o 
  -9   7   1       80.81      118.63    126.69 o 
  -8   7   1        0.58      106.50     61.91 o 
  -7   7   1        5.18       19.40     48.28 o 
  -6   7   1     3967.91     4057.53    257.40 o 
  -5   7   1     2071.66     1902.92    103.53 o 
  -4   7   1      394.76      403.82     41.03 o 
  -3   7   1     6471.99     6102.33    276.58 o 
  -2   7   1       44.86       55.68     25.17 o 
  -1   7   1     2051.17     2057.16     94.12 o 
   0   7   1     1452.18     1513.12     79.80 o 
   1   7   1    11747.51    11784.68    512.53 o 
   2   7   1     6613.66     6531.90    292.27 o 
   3   7   1       90.01       57.61     28.78 o 
   4   7   1      726.86      688.03     53.94 o 
   5   7   1      110.82      151.30     38.29 o 
   6   7   1      365.70      436.06     62.61 o 
   7   7   1        2.67       57.48     44.62 o 
   8   7   1      461.45      576.04    114.21 o 
   9   7   1      254.66      363.51    123.01 o 
  -9   8   1      430.61      507.51    122.68 o 
  -8   8   1       23.17      130.05     65.02 o 
  -7   8   1      591.50      716.50    112.09 o 
  -6   8   1     1120.27     1124.85    103.14 o 
  -5   8   1      322.71      309.42     67.59 o 
  -4   8   1        2.41       -6.43     28.08 o 
  -3   8   1      272.79      221.22     35.48 o 
  -2   8   1    10367.97     9927.73    571.87 o 
  -1   8   1        6.93       31.53     25.39 o 
   0   8   1     1329.66     1372.10     70.50 o 
   1   8   1     1200.31     1300.39     68.73 o 
   2   8   1      971.57      997.01     75.76 o 
   3   8   1      568.45      563.83     49.39 o 
   4   8   1     2429.59     2277.75    120.52 o 
   5   8   1      165.21      159.93     41.16 o 
   6   8   1      921.11      928.55     80.19 o 
   7   8   1      307.17      354.03     70.16 o 
   8   8   1      104.01      184.84     91.32 o 
  -8   9   1      280.84      263.70     74.13 o 
  -7   9   1     1408.41     1453.38    130.18 o 
  -6   9   1      669.90      595.88     78.05 o 
  -5   9   1      852.23      848.66    119.13 o 
  -4   9   1      315.78      320.23     47.50 o 
  -3   9   1     5552.70     5286.13    270.65 o 
  -2   9   1      461.26      454.26     69.71 o 
  -1   9   1    10277.59     9920.69    438.80 o 
   0   9   1     1978.42     1919.91    108.32 o 
   1   9   1     1739.94     1677.27     94.08 o 
   2   9   1      649.69      677.97     54.11 o 
   3   9   1     2125.33     2171.47    115.75 o 
   4   9   1      127.05      138.47     37.07 o 
   5   9   1       44.43       62.69     39.11 o 
   6   9   1      240.56      231.55     62.00 o 
   7   9   1      328.40      434.24     79.56 o 
   8   9   1      215.72      328.98    105.73 o 
  -8  10   1       68.77      225.99     79.77 o 
  -7  10   1      282.13      375.47     79.27 o 
  -6  10   1        2.89       -6.29     64.84 o 
  -5  10   1     4150.87     4044.63    258.66 o 
  -4  10   1      593.11      583.17    100.89 o 
  -3  10   1      145.58      125.45     36.56 o 
  -2  10   1      273.26      317.38     47.17 o 
  -1  10   1      221.47      206.81     38.77 o 
   0  10   1      118.36       91.87     45.82 o 
   1  10   1      587.31      672.68     81.95 o 
   2  10   1      628.86      611.35     70.23 o 
   3  10   1     4689.86     4690.94    224.83 o 
   4  10   1      517.47      460.24     57.07 o 
   5  10   1       60.77       93.21     45.54 o 
   6  10   1        2.13      107.31     56.04 o 
   7  10   1      884.00      746.43     96.37 o 
   8  10   1       13.19      140.54     89.15 o 
  -7  11   1     1101.31     1199.64    122.37 o 
  -6  11   1      210.10      197.74     80.53 o 
  -5  11   1      728.35      556.67    100.33 o 
  -4  11   1       63.63       79.15     60.27 o 
  -3  11   1     3769.70     3299.79    196.02 o 
  -2  11   1      280.36      211.96     45.30 o 
  -1  11   1     6051.06     6162.21    315.14 o 
   0  11   1        2.30       14.27     38.45 o 
   1  11   1     1736.38     1645.03    111.57 o 
   2  11   1      388.44      406.48     57.93 o 
   3  11   1     3120.10     3027.37    159.54 o 
   4  11   1      124.82      147.49     46.93 o 
   5  11   1       12.69      -12.54     52.59 o 
   6  11   1       67.49       86.35     61.63 o 
   7  11   1      136.48      111.81     69.69 o 
  -7  12   1      210.41      -50.73    204.37 o 
  -6  12   1      385.48      350.86    153.84 o 
  -5  12   1      460.32      529.39    118.34 o 
  -4  12   1       32.43      -30.63     51.57 o 
  -3  12   1        8.37       76.09     64.40 o 
  -2  12   1     4067.08     3947.28    261.48 o 
  -1  12   1       64.37       27.29     56.42 o 
   0  12   1      619.35      490.88     65.35 o 
   1  12   1      413.17      394.06     63.53 o 
   2  12   1       87.25       79.30     49.53 o 
   3  12   1      535.23      686.03     77.68 o 
   4  12   1      426.48      338.67     69.84 o 
   5  12   1        5.47        6.17     56.26 o 
   6  12   1      260.85      129.56     86.11 o 
  -6  13   1      649.79      469.06    163.51 o 
  -5  13   1       85.37      -55.12     64.82 o 
  -4  13   1       10.30       90.06     80.02 o 
  -3  13   1      640.89      681.28    125.94 o 
  -2  13   1        1.13        2.45     69.74 o 
  -1  13   1      883.24      949.24    127.09 o 
   0  13   1      269.89      345.06     64.70 o 
   1  13   1      346.05      226.24     61.36 o 
   2  13   1     1834.82     1679.71    125.93 o 
   3  13   1      131.61      305.74     78.15 o 
   4  13   1       14.46       34.18     74.99 o 
   5  13   1      103.99      246.57     86.40 o 
   6  13   1       77.82      135.53     72.51 o 
  -4  14   1      220.99      181.79    178.86 o 
  -3  14   1        3.91        7.15     73.43 o 
  -2  14   1     3163.80     2841.66    372.34 o 
  -1  14   1       10.06      -67.74    101.45 o 
   0  14   1     1030.00      829.70    140.60 o 
   1  14   1      164.67       64.66     60.41 o 
   2  14   1      288.93      289.31     85.59 o 
   3  14   1        0.43      -50.11     72.67 o 
   4  14   1      636.57      448.49    103.03 o 
   5  14   1        1.03       55.36    119.47 o 
  -3  15   1       20.53      111.22    102.44 o 
  -2  15   1       19.96      -17.70     80.61 o 
  -1  15   1      309.15      237.11    146.47 o 
   0  15   1        0.76      -33.79     76.46 o 
   1  15   1       17.35      -10.56    119.91 o 
   2  15   1      414.44      327.84     98.72 o 
   3  15   1      260.60       62.94    102.44 o 
  -8   0   2     4939.91     4767.10    376.28 o 
  -6   0   2      916.10      943.28    124.66 o 
  -4   0   2    24586.39    24920.30   1393.99 o 
  -2   0   2    88804.95    99636.39   5526.40 o 
   0   0   2       29.81       97.69     34.18 o 
   2   0   2    50057.15    51483.68   3583.03 o 
   4   0   2     1093.83     1048.38     73.52 o 
   6   0   2       64.96       91.84     52.53 o 
   8   0   2       90.64      182.58     78.05 o 
  10   0   2      258.97      323.03    115.42 o 
 -10   1   2      113.38      193.07    117.90 o 
  -9   1   2      173.16      -48.65     75.54 o 
  -8   1   2     2088.49     2135.53    168.29 o 
  -7   1   2     1170.47     1160.45     76.05 o 
  -6   1   2     2433.03     2551.64    117.54 o 
  -5   1   2       79.46       74.40     22.37 o 
  -4   1   2     2017.35     2072.40     92.31 o 
  -3   1   2     6063.93     6287.99    253.92 o 
  -2   1   2    15967.16    17121.25    675.09 o 
  -1   1   2     2028.20     2018.84     92.18 o 
   0   1   2    20555.19    21064.45    894.51 o 
   1   1   2     4539.64     4461.62    218.69 o 
   2   1   2     1257.94     1160.98     58.06 o 
   3   1   2       34.33       51.07     10.60 o 
   4   1   2      293.78      337.15     29.33 o 
   5   1   2      129.81      116.05     19.95 o 
   6   1   2     1460.93     1429.06    114.26 o 
   7   1   2      505.80      538.92     64.67 o 
   8   1   2     1160.12     1352.95    110.55 o 
   9   1   2      200.60      266.82     87.55 o 
  10   1   2      172.74      186.02     90.49 o 
 -10   2   2       96.46      -37.42    229.62 o 
  -9   2   2       11.88      -24.86     68.39 o 
  -8   2   2     1051.93     1214.53    125.11 o 
  -7   2   2     4548.33     4500.54    195.57 o 
  -6   2   2     2338.67     2441.65    113.44 o 
  -5   2   2      245.39      247.31     31.44 o 
  -4   2   2    14517.84    14714.91    648.08 o 
  -3   2   2      248.45      306.62     22.89 o 
  -2   2   2    11937.11    12186.10    535.97 o 
  -1   2   2     1353.72     1458.86     62.45 o 
   0   2   2      547.28      583.42     27.79 o 
   1   2   2     9771.36     9640.95    413.59 o 
   2   2   2    11163.48    10695.85    469.43 o 
   3   2   2     4602.61     4417.05    181.06 o 
   4   2   2     3604.34     3677.83    154.17 o 
   5   2   2     2199.40     2082.11    107.17 o 
   6   2   2       36.52       28.39     27.14 o 
   7   2   2      244.01      224.54     48.81 o 
   8   2   2       22.26      -33.60     56.32 o 
   9   2   2      476.88      507.20     94.85 o 
  10   2   2      142.12      245.19     98.17 o 
 -10   3   2       82.74      297.20    112.52 o 
  -9   3   2      930.35     1165.81    154.72 o 
  -8   3   2      134.70      219.51     56.99 o 
  -7   3   2     1351.88     1343.96     94.71 o 
  -6   3   2      451.59      433.92     39.08 o 
  -5   3   2      742.00      794.64     48.33 o 
  -4   3   2       68.45       88.24     19.15 o 
  -3   3   2    38376.02    38071.36   1622.47 o 
  -2   3   2      816.22      764.56     37.93 o 
  -1   3   2       21.09       18.74      7.74 o 
   0   3   2       95.43      122.54     13.95 o 
   1   3   2    23600.68    23187.11    909.08 o 
   2   3   2      283.44      277.79     20.97 o 
   3   3   2     5103.15     5153.59    210.66 o 
   4   3   2      760.15      750.46     41.91 o 
   5   3   2     3381.71     3179.12    153.80 o 
   6   3   2      776.28      828.30     58.92 o 
   7   3   2      994.71     1056.62     89.85 o 
   8   3   2       10.55       11.62     80.15 o 
   9   3   2      686.12      587.48    103.69 o 
  10   3   2       97.91      134.11     91.63 o 
 -10   4   2       30.51      177.68    149.39 o 
  -9   4   2      167.13      185.46     92.44 o 
  -8   4   2      308.84      353.52     67.36 o 
  -7   4   2     3197.96     2975.72    323.37 o 
  -6   4   2     2301.42     2257.39    118.50 o 
  -5   4   2       39.13       45.82     21.70 o 
  -4   4   2     1964.15     2134.58     97.10 o 
  -3   4   2       64.20       70.54     15.63 o 
  -2   4   2      247.66      259.03     23.44 o 
  -1   4   2      156.82      181.45     15.01 o 
   0   4   2     6297.29     6375.83    256.05 o 
   1   4   2    17306.36    17037.43    727.30 o 
   2   4   2     3281.57     3244.43    137.19 o 
   3   4   2     1364.53     1570.36     81.60 o 
   4   4   2     2938.11     3167.95    136.21 o 
   5   4   2      672.10      586.59     45.60 o 
   6   4   2       20.13      118.70     32.98 o 
   7   4   2        0.61       -3.23     50.28 o 
   8   4   2      130.65      170.69     67.13 o 
   9   4   2      755.26      695.02    108.83 o 
  10   4   2       53.75     -121.21    209.40 o 
 -10   5   2      182.17      405.46    132.70 o 
  -9   5   2      367.99      551.69    120.95 o 
  -8   5   2      155.52      166.80     59.51 o 
  -7   5   2     1986.23     1971.15    147.47 o 
  -6   5   2      359.00      442.22     46.11 o 
  -5   5   2     5714.21     5238.88    238.82 o 
  -4   5   2     5312.22     4959.93    226.21 o 
  -3   5   2    16660.02    15421.48    666.69 o 
  -2   5   2     6403.28     6207.85    300.43 o 
  -1   5   2     9937.87     9799.79    393.30 o 
   0   5   2     3541.39     3499.16    145.81 o 
   1   5   2     3376.39     3399.26    143.17 o 
   2   5   2     1948.96     2101.97     94.86 o 
   3   5   2      122.32      116.61     21.39 o 
   4   5   2      800.42      781.25     46.81 o 
   5   5   2      938.19      970.87     71.80 o 
   6   5   2     2010.47     1994.06    154.12 o 
   7   5   2      284.50      352.93     69.98 o 
   8   5   2      381.16      489.58    126.26 o 
   9   5   2      191.26      273.65     89.34 o 
  -9   6   2      720.63      718.12    136.66 o 
  -8   6   2     1214.29     1217.96    115.81 o 
  -7   6   2       89.15       75.04     48.60 o 
  -6   6   2      361.17      380.95     50.80 o 
  -5   6   2      914.05      983.35     65.43 o 
  -4   6   2     3812.96     3408.06    162.79 o 
  -3   6   2       30.43       26.18     22.88 o 
  -2   6   2     1326.74     1360.03     73.57 o 
  -1   6   2     2296.54     2369.75    113.76 o 
   0   6   2     1345.94     1459.94     69.37 o 
   1   6   2       67.40       89.84     20.12 o 
   2   6   2     4659.37     4643.24    195.23 o 
   3   6   2     2807.57     2714.04    121.52 o 
   4   6   2     2207.09     2101.60    121.07 o 
   5   6   2        4.39       40.45     30.61 o 
   6   6   2       13.69       38.56     36.40 o 
   7   6   2       79.14      110.25     46.63 o 
   8   6   2        1.27      -91.33     60.89 o 
   9   6   2      109.19      150.45    110.98 o 
  -9   7   2        8.52      114.06    104.37 o 
  -8   7   2      485.64      580.39     86.72 o 
  -7   7   2     1168.78     1147.72    109.14 o 
  -6   7   2      566.36      601.13     63.55 o 
  -5   7   2     6544.99     5953.19    345.76 o 
  -4   7   2      428.67      407.70     41.10 o 
  -3   7   2      221.15      224.62     42.34 o 
  -2   7   2      579.90      549.58     42.67 o 
  -1   7   2    15083.58    15115.96    604.87 o 
   0   7   2     2271.76     2240.80    101.27 o 
   1   7   2       18.46        6.43     20.04 o 
   2   7   2     1015.64     1014.83     58.23 o 
   3   7   2       13.14       -2.85     25.21 o 
   4   7   2      297.28      280.39     36.79 o 
   5   7   2      388.59      377.11     48.98 o 
   6   7   2      455.37      527.12     63.06 o 
   7   7   2     1043.04      988.77     88.36 o 
   8   7   2      434.51      495.04     88.16 o 
   9   7   2       30.46      161.06    114.90 o 
  -9   8   2      376.35      483.11     92.00 o 
  -8   8   2      355.78      529.46     98.71 o 
  -7   8   2       40.75      105.32     59.16 o 
  -6   8   2      683.29      636.75     78.90 o 
  -5   8   2     1207.56     1139.34     88.50 o 
  -4   8   2     2686.87     2520.62    150.05 o 
  -3   8   2      132.78      103.83     32.88 o 
  -2   8   2     4019.05     3912.88    185.59 o 
  -1   8   2      442.31      450.67     51.39 o 
   0   8   2     3128.51     3078.67    136.10 o 
   1   8   2     2434.34     2356.45    186.75 o 
   2   8   2      686.66      716.87     53.98 o 
   3   8   2     3822.77     3800.84    181.05 o 
   4   8   2      363.78      307.95     44.82 o 
   5   8   2     2095.58     2008.50    125.10 o 
   6   8   2      241.88      332.46     55.24 o 
   7   8   2       39.34      115.76     51.99 o 
   8   8   2       33.88       35.04     80.15 o 
  -8   9   2      256.68      311.12     76.15 o 
  -7   9   2       74.94      137.48     63.72 o 
  -6   9   2       95.90      111.42     55.93 o 
  -5   9   2      476.55      442.85     70.37 o 
  -4   9   2     1825.70     1790.91    141.33 o 
  -3   9   2      868.76      789.20     60.64 o 
  -2   9   2      983.80     1034.27     69.80 o 
  -1   9   2     1604.41     1608.30     90.61 o 
   0   9   2       55.12       22.89     29.41 o 
   1   9   2       21.33       23.34     29.07 o 
   2   9   2      346.85      326.57     45.86 o 
   3   9   2      236.04      207.88     37.71 o 
   4   9   2      147.71      114.65     38.36 o 
   5   9   2      790.54      788.16     72.25 o 
   6   9   2       95.16       82.34     47.55 o 
   7   9   2      221.84      245.06     69.21 o 
   8   9   2        2.98       55.27     82.03 o 
  -8  10   2       31.49       77.48     92.85 o 
  -7  10   2      235.57      275.46     93.64 o 
  -6  10   2     3662.31     3440.80    550.59 o 
  -5  10   2       46.48       62.34     50.23 o 
  -4  10   2     2778.11     2563.61    162.73 o 
  -3  10   2      374.48      297.32     68.27 o 
  -2  10   2     1509.47     1333.10     84.44 o 
  -1  10   2      121.43      130.59     58.88 o 
   0  10   2     6484.78     6076.48    306.47 o 
   1  10   2     1043.65     1061.13     90.94 o 
   2  10   2     1109.85     1110.23     75.60 o 
   3  10   2       25.81        8.54     33.67 o 
   4  10   2      203.92      230.93     47.37 o 
   5  10   2       20.19       -2.08     41.27 o 
   6  10   2      408.23      463.73     76.01 o 
   7  10   2        0.82       46.97     61.79 o 
   8  10   2       95.71      130.66    145.55 o 
  -7  11   2       25.45     -103.12    112.23 o 
  -6  11   2       34.08       73.36    139.35 o 
  -5  11   2      427.74      565.75    120.23 o 
  -4  11   2      667.78      675.11     80.02 o 
  -3  11   2      300.79      290.92     98.76 o 
  -2  11   2     2807.26     2905.81    317.30 o 
  -1  11   2      436.55      457.82     59.88 o 
   0  11   2      404.18      390.57     57.00 o 
   1  11   2      199.95      176.97     46.16 o 
   2  11   2      525.97      473.31     61.45 o 
   3  11   2       82.91       89.92     42.51 o 
   4  11   2      766.93      804.79     76.79 o 
   5  11   2       29.12       34.61     47.95 o 
   6  11   2      515.19      592.35     92.72 o 
   7  11   2       57.06      116.40     68.84 o 
  -7  12   2        6.39     -208.06    138.71 o 
  -6  12   2      834.82      585.47    117.83 o 
  -5  12   2      345.83      352.64     85.17 o 
  -4  12   2       98.54       19.69     55.63 o 
  -3  12   2        1.21        6.81     54.87 o 
  -2  12   2      564.55      737.57    100.29 o 
  -1  12   2      458.35      441.60     80.77 o 
   0  12   2     2157.90     2160.17    137.88 o 
   1  12   2       16.18      -51.21     42.18 o 
   2  12   2      669.04      589.53     92.84 o 
   3  12   2      524.25      594.16     80.50 o 
   4  12   2      178.48      281.91     67.15 o 
   5  12   2      106.91       97.14     60.22 o 
   6  12   2       87.10      135.30     67.51 o 
  -6  13   2        2.24     -200.45    133.63 o 
  -5  13   2      867.48      820.30    107.02 o 
  -4  13   2       48.07       77.93     74.53 o 
  -3  13   2        4.66        9.63     70.82 o 
  -2  13   2       49.07      -55.84     95.01 o 
  -1  13   2     1950.32     1788.10    156.84 o 
   0  13   2       20.64       33.43     64.06 o 
   1  13   2        7.44      -51.90     48.86 o 
   2  13   2        0.78       15.15     52.36 o 
   3  13   2       18.92       76.62     68.37 o 
   4  13   2        9.58       53.27     70.46 o 
   5  13   2       91.90      206.73     79.93 o 
  -4  14   2      158.97      277.42     99.13 o 
  -3  14   2       11.44       22.18     79.34 o 
  -2  14   2       12.56       47.19     80.16 o 
  -1  14   2      363.22      305.01     87.24 o 
   0  14   2        0.14      -99.10     66.07 o 
   1  14   2       22.19     -113.81    104.36 o 
   2  14   2      425.23      385.38     77.17 o 
   3  14   2      549.86      575.18    109.95 o 
   4  14   2        3.88      -20.98     76.76 o 
  -3  15   2      267.31      263.21    177.46 o 
  -2  15   2      416.70      346.97    127.32 o 
  -1  15   2      510.22      334.44    102.84 o 
   0  15   2        7.67      -73.87     78.17 o 
   1  15   2       34.31       38.18     84.17 o 
   2  15   2       44.85      210.93    188.01 o 
   3  15   2       60.08       29.05     94.90 o 
  -9   0   3       62.81      110.85     96.47 o 
  -7   0   3      443.11      529.03     91.89 o 
  -5   0   3      143.60      207.68     36.43 o 
  -3   0   3    10683.59    11558.06    652.33 o 
  -1   0   3     6187.74     6232.97    357.36 o 
   1   0   3     1532.47     1453.03     89.85 o 
   3   0   3     4286.66     4121.61    240.09 o 
   5   0   3     6552.95     6391.02    475.14 o 
   7   0   3      260.59      376.71     80.68 o 
   9   0   3     4021.56     5099.33    421.85 o 
 -10   1   3        2.68      -40.53     97.39 o 
  -9   1   3       99.06      149.68     96.54 o 
  -8   1   3       65.38       26.18     62.06 o 
  -7   1   3     6929.84     6777.23    284.84 o 
  -6   1   3      424.13      459.81     42.05 o 
  -5   1   3       53.26       35.55     20.78 o 
  -4   1   3     1598.53     1777.62     81.47 o 
  -3   1   3    11795.29    13235.08    567.94 o 
  -2   1   3    13289.20    14631.49    638.53 o 
  -1   1   3      269.88      284.65     23.16 o 
   0   1   3     1385.57     1390.43     65.50 o 
   1   1   3     2462.79     2414.25    112.02 o 
   2   1   3     1096.38     1102.66     57.17 o 
   3   1   3      443.00      353.80     27.47 o 
   4   1   3     3783.21     3786.70    173.47 o 
   5   1   3     5402.67     5492.56    254.49 o 
   6   1   3       63.01       55.33     35.03 o 
   7   1   3       82.77      126.44     48.10 o 
   8   1   3        4.01       20.23     51.92 o 
   9   1   3      123.67       99.51     67.12 o 
  10   1   3      150.61      214.43     94.91 o 
 -10   2   3      187.89       35.31    109.67 o 
  -9   2   3       10.55       91.97     79.02 o 
  -8   2   3     2008.94     2279.95    349.70 o 
  -7   2   3      611.86      570.70     47.39 o 
  -6   2   3      218.92      187.77     33.47 o 
  -5   2   3       24.15       12.51     21.04 o 
  -4   2   3       50.27       40.14     20.76 o 
  -3   2   3       72.66      216.50     50.67 o 
  -2   2   3    12858.89    13269.55    527.17 o 
  -1   2   3    11244.00    11731.07    517.56 o 
   0   2   3    19036.45    18682.15    737.41 o 
   1   2   3      126.00      164.44     16.18 o 
   2   2   3      117.41      125.12     17.27 o 
   3   2   3      434.59      347.42     27.98 o 
   4   2   3      111.36      132.37     23.42 o 
   5   2   3     6190.73     6063.10    277.51 o 
   6   2   3     2442.08     2431.22    150.19 o 
   7   2   3       77.82      123.45     46.40 o 
   8   2   3      601.83      663.08     82.40 o 
   9   2   3      920.29     1164.97    134.91 o 
  10   2   3       28.63       39.43    133.00 o 
 -10   3   3      152.89      247.01    102.11 o 
  -9   3   3      163.83      221.09    102.47 o 
  -8   3   3      246.79      176.81     57.17 o 
  -7   3   3      428.74      543.30     57.80 o 
  -6   3   3     5129.86     5287.33    223.35 o 
  -5   3   3     1952.23     2054.94    106.21 o 
  -4   3   3     4749.80     5004.31    207.82 o 
  -3   3   3     1046.45      996.69     54.73 o 
  -2   3   3      154.19      192.97     22.34 o 
  -1   3   3      410.60      433.71     24.69 o 
   0   3   3     7262.91     7562.18    303.65 o 
   1   3   3      753.87      780.58     40.01 o 
   2   3   3     3401.01     3237.43    136.74 o 
   3   3   3      595.49      623.86     35.75 o 
   4   3   3     6963.55     6480.10    265.27 o 
   5   3   3      274.59      363.61     37.35 o 
   6   3   3     1070.29      964.45     90.14 o 
   7   3   3        2.43        6.57     42.86 o 
   8   3   3      609.14      814.83    129.63 o 
   9   3   3        3.97        6.59     75.04 o 
  10   3   3      830.07     1019.95    140.51 o 
 -10   4   3        3.30      -62.62    188.04 o 
  -9   4   3      550.95      684.00    226.57 o 
  -8   4   3     2370.84     2730.75    194.70 o 
  -7   4   3       29.21       30.45     36.97 o 
  -6   4   3     2462.90     2411.22    140.86 o 
  -5   4   3        3.02        2.08     25.86 o 
  -4   4   3      325.11      360.68     30.73 o 
  -3   4   3     5274.50     5302.18    236.16 o 
  -2   4   3     8863.05     8999.56    361.69 o 
  -1   4   3     2678.14     2643.43    111.75 o 
   0   4   3      418.42      420.92     29.38 o 
   1   4   3     6345.26     6381.29    256.22 o 
   2   4   3      401.31      416.57     29.69 o 
   3   4   3      140.53      176.55     22.30 o 
   4   4   3      157.10      192.29     29.11 o 
   5   4   3       12.42       56.11     25.85 o 
   6   4   3     1090.53     1060.55     88.22 o 
   7   4   3      883.40     1030.11    109.11 o 
   8   4   3       53.31       19.82     64.17 o 
   9   4   3       38.84       73.53    148.59 o 
  10   4   3        3.44     -150.47    131.07 o 
 -10   5   3      192.38      276.96    121.23 o 
  -9   5   3       76.76      122.31     67.04 o 
  -8   5   3       77.45      116.08     72.67 o 
  -7   5   3     1143.05     1249.27    109.79 o 
  -6   5   3      213.31      168.21     39.91 o 
  -5   5   3     1899.53     1908.57    175.02 o 
  -4   5   3      339.10      364.17     36.60 o 
  -3   5   3      968.82      872.42     53.00 o 
  -2   5   3     1139.56     1270.62     69.04 o 
  -1   5   3       78.15       91.67     15.00 o 
   0   5   3       24.31       55.20     15.22 o 
   1   5   3     2751.95     2567.91    111.56 o 
   2   5   3      619.47      680.11     41.72 o 
   3   5   3     1980.91     1883.44     88.90 o 
   4   5   3     2786.20     2618.70    130.93 o 
   5   5   3     2316.62     2294.01    119.86 o 
   6   5   3     1852.96     1912.50    121.98 o 
   7   5   3       60.06       62.77     57.82 o 
   8   5   3     1362.37     1049.19    120.04 o 
   9   5   3       77.44      226.38     91.49 o 
  -9   6   3      121.54      211.11     72.80 o 
  -8   6   3      521.16      567.91    100.74 o 
  -7   6   3      310.49      235.10     60.83 o 
  -6   6   3     1454.44     1414.96     98.12 o 
  -5   6   3       86.51       81.28     35.07 o 
  -4   6   3     4480.69     4253.83    259.86 o 
  -3   6   3     1340.14     1169.63     68.34 o 
  -2   6   3      315.07      399.22     35.13 o 
  -1   6   3     9003.86     9242.30    373.52 o 
   0   6   3       39.09       30.02     17.20 o 
   1   6   3     2736.17     2806.19    123.11 o 
   2   6   3      360.30      386.13     33.64 o 
   3   6   3      920.80      947.86     55.66 o 
   4   6   3      943.28      874.10     67.93 o 
   5   6   3     1924.33     1709.88    106.51 o 
   6   6   3      282.59      347.64     50.67 o 
   7   6   3      187.90      191.76     64.17 o 
   8   6   3       70.82      104.93     75.35 o 
   9   6   3      462.80      589.72    153.79 o 
  -9   7   3       59.05        5.45    111.71 o 
  -8   7   3      636.02      662.42    154.49 o 
  -7   7   3     1035.61      929.21    115.90 o 
  -6   7   3     1842.34     1602.72    110.45 o 
  -5   7   3       40.68       73.09     44.67 o 
  -4   7   3     1141.60     1085.83     81.36 o 
  -3   7   3      954.18      885.31     59.67 o 
  -2   7   3      105.43      105.68     26.33 o 
  -1   7   3      184.74      254.56     31.39 o 
   0   7   3      513.26      579.01     39.48 o 
   1   7   3     1710.12     1803.42    138.72 o 
   2   7   3     2212.70     2011.13     95.78 o 
   3   7   3      583.55      650.20     65.72 o 
   4   7   3       22.97       29.91     31.45 o 
   5   7   3      601.36      773.02     96.05 o 
   6   7   3     1341.36     1491.42    104.94 o 
   7   7   3       23.92       99.73     61.95 o 
   8   7   3      235.52      254.09     75.64 o 
   9   7   3      106.27      199.79    120.81 o 
  -9   8   3       88.96       35.24    134.48 o 
  -8   8   3      121.42       -6.98     77.68 o 
  -7   8   3        1.13      -30.49     60.49 o 
  -6   8   3      907.69      972.22    138.05 o 
  -5   8   3       79.81      111.42     45.18 o 
  -4   8   3     1411.83     1295.00     95.81 o 
  -3   8   3      161.06      164.16     41.23 o 
  -2   8   3     2141.88     2225.21    124.40 o 
  -1   8   3      573.59      556.88     46.62 o 
   0   8   3     4775.65     4729.46    201.07 o 
   1   8   3       37.35        9.96     23.65 o 
   2   8   3      622.73      596.37     49.85 o 
   3   8   3      168.34      160.82     34.55 o 
   4   8   3      437.94      437.62     51.63 o 
   5   8   3      223.20      288.91     53.88 o 
   6   8   3      865.81     1001.87     86.97 o 
   7   8   3      998.85     1197.38    150.35 o 
   8   8   3      460.28      368.20     87.87 o 
  -8   9   3      138.67      -48.74     84.40 o 
  -7   9   3      117.77       90.08     64.49 o 
  -6   9   3      296.66      234.48     65.07 o 
  -5   9   3     3031.41     2717.13    166.99 o 
  -4   9   3     1496.57     1372.90    163.48 o 
  -3   9   3       45.79       57.61     40.82 o 
  -2   9   3      183.68      166.14     48.19 o 
  -1   9   3      369.58      372.04     42.69 o 
   0   9   3       91.56       75.67     32.22 o 
   1   9   3        4.91        2.31     27.07 o 
   2   9   3     1142.09     1122.70     73.73 o 
   3   9   3     2017.40     2097.97    114.44 o 
   4   9   3      690.11      612.31     62.32 o 
   5   9   3       36.67       53.79     41.63 o 
   6   9   3      101.69      148.03     52.03 o 
   7   9   3      241.70      265.29     64.15 o 
   8   9   3       90.51       55.53     91.13 o 
  -8  10   3       44.31      -14.48    114.04 o 
  -7  10   3        6.24      -21.35    108.41 o 
  -6  10   3        2.74      -93.60     85.33 o 
  -5  10   3      156.64      117.69     70.89 o 
  -4  10   3      194.60       98.59     50.01 o 
  -3  10   3       16.90       22.29     62.16 o 
  -2  10   3       26.55       42.18     41.86 o 
  -1  10   3     1154.47     1155.83     77.92 o 
   0  10   3      193.25      196.54     69.40 o 
   1  10   3      481.67      403.42     63.63 o 
   2  10   3      435.47      409.28     48.53 o 
   3  10   3       74.94       65.03     48.09 o 
   4  10   3        0.15       21.39     40.34 o 
   5  10   3       94.15       84.04     44.93 o 
   6  10   3      203.50      253.66     58.93 o 
   7  10   3     1345.38     1395.78    131.05 o 
  -7  11   3        0.29     -108.04     72.02 o 
  -6  11   3       10.58       11.68     70.91 o 
  -5  11   3     2221.54     1945.33    206.16 o 
  -4  11   3       54.43       56.69     53.73 o 
  -3  11   3        0.09      -49.80     47.55 o 
  -2  11   3      361.47      186.33     58.45 o 
  -1  11   3      219.10      245.04     65.99 o 
   0  11   3       67.19       32.83     42.04 o 
   1  11   3      208.69      246.40     51.77 o 
   2  11   3       66.59        9.36     40.54 o 
   3  11   3     1210.94     1155.98    104.93 o 
   4  11   3       33.17       80.62     56.49 o 
   5  11   3       39.74       52.04     50.33 o 
   6  11   3      315.37      241.79     70.70 o 
   7  11   3       70.29       80.24     68.91 o 
  -6  12   3      300.79      214.96    155.97 o 
  -5  12   3       27.90       15.42     60.04 o 
  -4  12   3      779.16      769.20    125.30 o 
  -3  12   3      173.21      179.47     62.77 o 
  -2  12   3      202.41      165.57     72.57 o 
  -1  12   3      516.11      428.45     81.86 o 
   0  12   3      229.19      263.30    165.42 o 
   1  12   3       53.22        5.11     54.05 o 
   2  12   3      507.29      513.38     68.49 o 
   3  12   3      250.31      260.11     65.35 o 
   4  12   3      255.12      337.58     68.86 o 
   5  12   3        3.90       99.50     54.43 o 
   6  12   3        0.75       42.38     62.53 o 
  -6  13   3      279.76      168.62    160.14 o 
  -5  13   3      236.17      110.55    159.70 o 
  -4  13   3      395.19      353.75     97.05 o 
  -3  13   3       61.07       49.25     75.18 o 
  -2  13   3      143.27      207.84     81.71 o 
  -1  13   3       24.79       11.99    104.28 o 
   0  13   3      377.72      360.28     87.32 o 
   1  13   3       18.19       76.85     73.93 o 
   2  13   3      786.72      786.38    134.48 o 
   3  13   3        3.50      -13.49     56.40 o 
   4  13   3       94.65      101.14     64.01 o 
   5  13   3        4.12      -22.75     73.24 o 
  -4  14   3      646.18      690.61    183.09 o 
  -3  14   3       15.66      -89.69     72.30 o 
  -2  14   3       45.23      138.48     82.80 o 
  -1  14   3      278.84      318.03     94.15 o 
   0  14   3      240.71      147.80    109.99 o 
   1  14   3        5.94      160.18     80.60 o 
   2  14   3       80.08      144.55     89.24 o 
   3  14   3       43.45       24.51    105.12 o 
   4  14   3      165.96      139.08     89.68 o 
  -3  15   3       17.68      -24.53    115.03 o 
  -2  15   3       46.48      -17.94     83.44 o 
  -1  15   3        0.15     -113.95     81.63 o 
   0  15   3       49.46       -5.23     87.26 o 
   1  15   3        8.44      -96.09    109.22 o 
   2  15   3       50.36      -97.62     98.56 o 
  -8   0   4      417.67      447.43    109.83 o 
  -6   0   4     3427.16     3710.55    419.27 o 
  -4   0   4     6599.38     7002.99    404.17 o 
  -2   0   4     1355.26     1512.25     95.32 o 
   0   0   4     5852.18     5867.32    338.84 o 
   2   0   4    17548.95    16771.47    941.97 o 
   4   0   4     3677.14     3525.56    209.72 o 
   6   0   4     1293.69     1429.64    148.38 o 
   8   0   4      805.67     1068.34    145.91 o 
  10   0   4      467.25      663.79    144.18 o 
  -8   1   4      935.02     1162.01     90.02 o 
  -7   1   4      874.11      908.91     67.25 o 
  -6   1   4       18.04       38.61     30.15 o 
  -5   1   4        6.93       63.67     24.61 o 
  -4   1   4      658.29      700.71     41.52 o 
  -3   1   4        9.91       26.15     17.16 o 
  -2   1   4     9035.04     9867.10    393.87 o 
  -1   1   4    14734.31    15206.58    667.50 o 
   0   1   4    39595.83    43324.06   2011.59 o 
   1   1   4     6368.57     6343.64    276.20 o 
   2   1   4      697.01      619.34     38.99 o 
   3   1   4      458.48      505.97     35.22 o 
   4   1   4    11576.24    11789.16    523.85 o 
   5   1   4       26.10       89.04     32.91 o 
   6   1   4     9463.71     9862.75    511.75 o 
   7   1   4      413.42      387.40     63.07 o 
   8   1   4      904.35     1028.20    101.02 o 
   9   1   4      315.18      408.05     82.30 o 
  10   1   4      684.47      906.74    132.53 o 
  -9   2   4       78.16      223.39    147.55 o 
  -8   2   4      154.56      110.80     44.54 o 
  -7   2   4     1217.56     1169.30    100.55 o 
  -6   2   4     1896.17     1958.80     97.16 o 
  -5   2   4     3353.40     3708.84    173.99 o 
  -4   2   4      504.27      498.18     35.19 o 
  -3   2   4     2835.02     2899.51    123.94 o 
  -2   2   4        2.55       16.54     14.43 o 
  -1   2   4     2078.47     2204.77    106.20 o 
   0   2   4      102.23      125.02     16.80 o 
   1   2   4    10577.93    10670.23    428.04 o 
   2   2   4     8947.51     8709.91    389.23 o 
   3   2   4       26.71       33.15     26.45 o 
   4   2   4       62.65       72.00     22.09 o 
   5   2   4    10978.25    10526.16    471.69 o 
   6   2   4      180.11      166.08     55.13 o 
   7   2   4       18.62       49.99     46.43 o 
   8   2   4       62.18       88.41     60.09 o 
   9   2   4      276.11      394.95     96.26 o 
  10   2   4      157.34      156.44     97.02 o 
  -9   3   4       50.01      115.11     79.94 o 
  -8   3   4       45.09      123.04    114.10 o 
  -7   3   4     1416.22     1485.53    101.65 o 
  -6   3   4      562.39      624.72     58.09 o 
  -5   3   4      208.46      226.17     41.66 o 
  -4   3   4        2.00       26.51     21.07 o 
  -3   3   4     4187.81     4048.00    169.35 o 
  -2   3   4      698.40      694.65     65.82 o 
  -1   3   4     2830.04     2916.18    122.87 o 
   0   3   4        7.31       17.77     19.14 o 
   1   3   4    13782.50    12739.74    558.62 o 
   2   3   4     2918.09     2630.86    113.62 o 
   3   3   4       32.92       82.28     21.62 o 
   4   3   4     4594.46     4451.03    207.38 o 
   5   3   4        1.57       15.25     25.03 o 
   6   3   4      209.34      325.30     52.25 o 
   7   3   4      346.51      344.58     69.47 o 
   8   3   4      533.92      596.81     98.97 o 
   9   3   4      997.84     1273.05    145.31 o 
  10   3   4       45.54       67.94    195.40 o 
 -10   4   4       20.49     -257.71    313.64 o 
  -9   4   4        0.65       14.53     71.29 o 
  -8   4   4      198.85      234.66     79.16 o 
  -7   4   4      603.83      567.84    109.68 o 
  -6   4   4     1674.86     1533.33    116.41 o 
  -5   4   4      138.67      132.08     67.03 o 
  -4   4   4     3089.35     3056.81    134.06 o 
  -3   4   4     2005.04     2016.93     91.09 o 
  -2   4   4      786.13      784.66     41.93 o 
  -1   4   4     1905.55     1976.69     86.80 o 
   0   4   4       10.20       15.70     16.86 o 
   1   4   4     5105.13     4659.80    192.82 o 
   2   4   4     2445.30     2632.66    115.79 o 
   3   4   4     1030.14      895.01     56.19 o 
   4   4   4     1729.06     1585.20     88.24 o 
   5   4   4    14472.02    14420.83    641.72 o 
   6   4   4      688.20      598.20     65.58 o 
   7   4   4     1189.94     1344.56    128.41 o 
   8   4   4       27.62        0.08     86.05 o 
   9   4   4      657.87      639.75    113.44 o 
 -10   5   4      255.23      226.17    289.45 o 
  -9   5   4      280.78      206.43    116.79 o 
  -8   5   4      928.64     1041.35    133.82 o 
  -7   5   4      634.08      523.78     71.30 o 
  -6   5   4       50.04       28.78     41.54 o 
  -5   5   4       32.75       14.83     31.54 o 
  -4   5   4       31.85       79.46     31.73 o 
  -3   5   4     1359.39     1297.69     77.29 o 
  -2   5   4     4975.77     4953.07    204.68 o 
  -1   5   4     3321.20     3502.55    148.10 o 
   0   5   4     2059.76     1923.06     87.18 o 
   1   5   4     7279.46     6811.73    276.70 o 
   2   5   4     2370.92     2378.32    107.83 o 
   3   5   4     1455.76     1438.41     72.55 o 
   4   5   4       56.10       46.50     26.25 o 
   5   5   4       24.17       69.84     30.17 o 
   6   5   4      225.33      158.77     55.39 o 
   7   5   4       33.91       54.83     77.07 o 
   8   5   4      468.00      481.22     96.09 o 
   9   5   4      359.87      452.18    235.73 o 
  -9   6   4       27.44     -109.36     80.42 o 
  -8   6   4       25.08      -16.52     67.75 o 
  -7   6   4       55.93       27.27     48.53 o 
  -6   6   4     2434.39     2145.79    133.36 o 
  -5   6   4      374.51      333.43     48.33 o 
  -4   6   4     3040.09     2810.89    260.15 o 
  -3   6   4      141.60      154.09     26.96 o 
  -2   6   4     1103.99     1156.98     65.48 o 
  -1   6   4      189.22      217.27     23.49 o 
   0   6   4      226.99      264.98     26.98 o 
   1   6   4     4943.27     5068.87    212.22 o 
   2   6   4     5999.83     5835.14    244.08 o 
   3   6   4     6988.65     6958.63    287.08 o 
   4   6   4      738.18      807.76     58.86 o 
   5   6   4     2122.48     2099.50    129.62 o 
   6   6   4      877.63      970.77     81.21 o 
   7   6   4     3784.21     3733.42    253.83 o 
   8   6   4       42.07      -25.35     69.24 o 
   9   6   4      307.29      429.55    102.45 o 
  -9   7   4      626.76      524.33    100.10 o 
  -8   7   4      292.05       71.85     68.41 o 
  -7   7   4        2.95      -55.51     51.22 o 
  -6   7   4        2.78      -28.49     57.95 o 
  -5   7   4       38.35       24.33     38.85 o 
  -4   7   4        1.51       70.68     35.60 o 
  -3   7   4      517.65      517.21     55.30 o 
  -2   7   4     1771.11     1816.92     97.27 o 
  -1   7   4     4697.68     5028.66    229.65 o 
   0   7   4     2060.25     1982.40     93.54 o 
   1   7   4      646.34      700.41     46.78 o 
   2   7   4      902.79      822.06     52.99 o 
   3   7   4     3564.56     3472.97    155.71 o 
   4   7   4      313.20      396.50     48.06 o 
   5   7   4       60.62       60.31     38.92 o 
   6   7   4     2306.86     2580.22    157.40 o 
   7   7   4      502.53      602.14     91.95 o 
   8   7   4       44.06       32.83     68.69 o 
   9   7   4       21.24     -164.08    109.39 o 
  -9   8   4       13.50       -6.29     86.64 o 
  -8   8   4      136.39       28.41     65.97 o 
  -7   8   4      399.27      344.80     75.07 o 
  -6   8   4       21.76       40.48     45.51 o 
  -5   8   4     1509.63     1419.19    125.16 o 
  -4   8   4       25.47       86.95     43.10 o 
  -3   8   4     3302.67     3433.04    276.46 o 
  -2   8   4      291.77      292.43     47.69 o 
  -1   8   4       52.60       11.17     30.34 o 
   0   8   4     1058.18     1086.58     72.18 o 
   1   8   4        0.70        8.42     25.49 o 
   2   8   4      528.67      505.09     43.85 o 
   3   8   4    10094.86     9673.36    481.56 o 
   4   8   4       39.66       34.90     43.73 o 
   5   8   4       67.17       98.71     43.03 o 
   6   8   4        0.41       88.69     46.94 o 
   7   8   4     1050.76     1038.85    140.83 o 
   8   8   4       37.29       29.28     72.31 o 
  -8   9   4       48.94        9.31     71.10 o 
  -7   9   4      176.66      129.42     64.81 o 
  -6   9   4       90.76       26.95     53.51 o 
  -5   9   4       13.63      -43.43     44.89 o 
  -4   9   4      399.72      474.10     81.68 o 
  -3   9   4      351.60      383.04     58.00 o 
  -2   9   4     1842.40     1888.31    122.61 o 
  -1   9   4     1684.15     1890.90    104.72 o 
   0   9   4       45.89       61.53     38.67 o 
   1   9   4     2463.46     2502.70    142.66 o 
   2   9   4     5301.03     4997.36    234.21 o 
   3   9   4      104.05      103.41     37.13 o 
   4   9   4     2290.97     2603.97    156.87 o 
   5   9   4        1.75      -25.10     42.39 o 
   6   9   4     2196.94     2282.70    146.99 o 
   7   9   4      322.90      327.25     79.70 o 
   8   9   4      795.28      940.25    125.92 o 
  -8  10   4      216.42      113.30     95.19 o 
  -7  10   4       92.80      148.81    118.82 o 
  -6  10   4       15.21       12.82     70.35 o 
  -5  10   4        1.81      -75.20     50.14 o 
  -4  10   4      772.65      707.76    100.25 o 
  -3  10   4        7.48       18.99     47.27 o 
  -2  10   4     1837.02     2018.23    142.43 o 
  -1  10   4      258.76      288.91     57.66 o 
   0  10   4     1470.11     1380.34     96.46 o 
   1  10   4        4.82        6.79     36.25 o 
   2  10   4       42.83       80.35     40.63 o 
   3  10   4       13.56       73.77     39.61 o 
   4  10   4     2322.42     2154.20    135.29 o 
   5  10   4      138.21      182.33     53.62 o 
   6  10   4      293.82      361.79     62.84 o 
   7  10   4        0.18      -97.28     64.85 o 
  -7  11   4        0.37       14.52     72.66 o 
  -6  11   4      295.82      247.81     76.43 o 
  -5  11   4       51.05       31.60     58.79 o 
  -4  11   4      193.14      169.47     63.91 o 
  -3  11   4      183.70      161.98     59.40 o 
  -2  11   4     1642.49     1634.56    122.56 o 
  -1  11   4      309.80      379.59     76.78 o 
   0  11   4      984.35      877.09    118.29 o 
   1  11   4        0.29      -15.66     40.19 o 
   2  11   4     3558.00     3132.76    295.02 o 
   3  11   4      455.65      448.18     70.98 o 
   4  11   4     1166.41     1106.33     93.35 o 
   5  11   4        0.49      -11.64     46.99 o 
   6  11   4      401.81      282.58     72.00 o 
   7  11   4       19.83       87.04     92.30 o 
  -6  12   4      100.17      124.13     79.52 o 
  -5  12   4      404.04      402.83     76.47 o 
  -4  12   4       74.98       20.98     61.25 o 
  -3  12   4       16.37       76.29     84.63 o 
  -2  12   4      341.63      381.84     86.38 o 
  -1  12   4        0.30      -60.65     58.46 o 
   0  12   4     1029.59     1091.23    154.82 o 
   1  12   4      293.75      297.37     74.12 o 
   2  12   4       24.00       37.67     51.68 o 
   3  12   4     1239.19     1194.70    118.85 o 
   4  12   4      563.37      426.22     74.66 o 
   5  12   4       83.81      124.38     74.98 o 
   6  12   4       32.19      170.93     96.34 o 
  -5  13   4        8.27       -0.19     69.12 o 
  -4  13   4       85.48       16.06     66.86 o 
  -3  13   4       77.55       16.75     76.59 o 
  -2  13   4       99.24      153.96     79.52 o 
  -1  13   4     1155.99     1119.88    284.20 o 
   0  13   4       32.95      103.35     74.01 o 
   1  13   4       12.37       10.80     69.01 o 
   2  13   4      245.00      279.55     96.41 o 
   3  13   4      477.65      456.75     79.69 o 
   4  13   4      243.94      293.96     74.50 o 
   5  13   4      108.70      174.02     72.26 o 
  -4  14   4       41.92      -79.23    106.32 o 
  -3  14   4       23.73       53.54     87.69 o 
  -2  14   4      118.64       48.50     96.25 o 
  -1  14   4        2.48     -112.30     74.87 o 
   0  14   4       11.66       14.82     83.10 o 
   1  14   4       60.45       33.32    111.66 o 
   2  14   4        0.48       -4.46     81.69 o 
   3  14   4     1087.73     1378.52    181.48 o 
   4  14   4       60.33       49.58     67.14 o 
  -2  15   4        3.45      -99.32     88.50 o 
  -1  15   4      529.03      663.06    141.06 o 
   0  15   4      360.13      524.18    140.69 o 
   1  15   4       34.30      -16.88     98.49 o 
   2  15   4       56.23     -121.50    119.94 o 
  -9   0   5      248.48      110.59    102.44 o 
  -7   0   5     4259.57     5017.83    309.58 o 
  -5   0   5     1022.91     1039.95     82.90 o 
  -3   0   5      909.04      891.58     87.42 o 
  -1   0   5     8242.32     8321.56    471.13 o 
   1   0   5    50172.23    54852.92   3055.34 o 
   3   0   5     9727.46     9307.33    531.33 o 
   5   0   5    12554.08    12546.77    902.73 o 
   7   0   5     6174.25     6477.48    500.73 o 
   9   0   5        5.88       -9.43     96.91 o 
  -9   1   5        1.47     -153.53    102.36 o 
  -8   1   5      200.09      207.15     64.55 o 
  -7   1   5      999.52     1069.64     74.63 o 
  -6   1   5      958.89     1092.38     79.52 o 
  -5   1   5      101.40      109.04     26.35 o 
  -4   1   5     3632.16     4027.97    170.05 o 
  -3   1   5    23921.96    26027.09   1027.95 o 
  -2   1   5     4045.07     4475.66    181.48 o 
  -1   1   5     2994.84     2712.53    115.24 o 
   0   1   5     3404.16     3502.50    147.94 o 
   1   1   5     7206.99     7149.62    291.10 o 
   2   1   5     7661.43     7506.39    304.46 o 
   3   1   5     5378.38     5063.33    233.45 o 
   4   1   5        0.75       40.41     20.82 o 
   5   1   5     2318.31     2115.90    132.99 o 
   6   1   5     1829.81     1941.10    130.27 o 
   7   1   5       29.68       57.49     48.23 o 
   8   1   5       24.02       43.12     57.43 o 
   9   1   5      816.84      963.16    110.48 o 
  10   1   5        5.37       87.42    127.81 o 
 -10   2   5      491.46      489.57    186.10 o 
  -9   2   5        3.92     -100.50     67.00 o 
  -8   2   5     1159.01     1203.97    113.29 o 
  -7   2   5     1121.62     1157.58     88.54 o 
  -6   2   5      570.30      577.69     51.19 o 
  -5   2   5      193.02      223.51     31.51 o 
  -4   2   5     2414.09     2596.83    116.27 o 
  -3   2   5      923.30      922.42     48.84 o 
  -2   2   5    11858.75    12051.80    532.90 o 
  -1   2   5     7842.63     8238.16    369.97 o 
   0   2   5      650.11      714.58     38.99 o 
   1   2   5    30254.61    29695.43   1169.80 o 
   2   2   5     7660.93     7254.86    327.54 o 
   3   2   5    15848.42    15359.45    767.93 o 
   4   2   5      263.17      228.97     30.39 o 
   5   2   5     5835.74     5793.55    310.29 o 
   6   2   5      436.67      465.83     60.89 o 
   7   2   5     3565.45     4052.11    236.07 o 
   8   2   5       10.09       40.01     55.78 o 
   9   2   5       31.43       55.84     85.56 o 
  10   2   5      427.96      548.43    155.81 o 
 -10   3   5       23.02     -192.52    128.34 o 
  -9   3   5       50.16      -92.94     81.43 o 
  -8   3   5       25.42      -25.92     46.03 o 
  -7   3   5        8.98      -39.39     37.83 o 
  -6   3   5     1638.67     1550.22    121.58 o 
  -5   3   5     1399.48     1519.00     86.84 o 
  -4   3   5     7090.93     7255.29    297.73 o 
  -3   3   5      826.59      846.30     46.28 o 
  -2   3   5       25.54       41.03     26.21 o 
  -1   3   5     1196.10     1088.25     52.77 o 
   0   3   5    13240.71    13019.50    519.59 o 
   1   3   5     2930.64     2964.14    127.89 o 
   2   3   5    16431.17    14568.92    582.28 o 
   3   3   5      119.89      122.27     24.48 o 
   4   3   5     3338.79     2922.21    143.48 o 
   5   3   5      180.05      169.91     55.48 o 
   6   3   5     7760.39     7761.56    634.96 o 
   7   3   5       89.65       79.65     52.58 o 
   8   3   5      314.22      386.67     89.64 o 
   9   3   5       65.02       69.35    104.83 o 
 -10   4   5      318.57      133.37    164.18 o 
  -9   4   5      228.77      187.05     74.43 o 
  -8   4   5      637.06      684.33    140.63 o 
  -7   4   5      765.53      862.61     78.99 o 
  -6   4   5       80.85      101.52     37.51 o 
  -5   4   5        4.46      -27.24     30.68 o 
  -4   4   5     4775.86     4624.30    217.27 o 
  -3   4   5       21.67       17.11     25.35 o 
  -2   4   5    14336.36    15022.67    665.66 o 
  -1   4   5     4805.02     4795.52    198.66 o 
   0   4   5      772.31      770.97     42.96 o 
   1   4   5     2649.10     2806.52    122.07 o 
   2   4   5     7218.57     6782.75    279.62 o 
   3   4   5     4980.34     4545.86    213.20 o 
   4   4   5       67.19      101.21     28.65 o 
   5   4   5       26.35       45.17     38.17 o 
   6   4   5      744.53      646.05     76.90 o 
   7   4   5       28.65      202.93    179.78 o 
   8   4   5      215.61      341.32     91.56 o 
   9   4   5      269.22      450.32    100.34 o 
  -9   5   5       57.51       49.36     87.49 o 
  -8   5   5      163.20       30.13     80.71 o 
  -7   5   5       99.68      103.21     48.10 o 
  -6   5   5      570.33      532.63     60.39 o 
  -5   5   5      615.35      622.29     59.86 o 
  -4   5   5      532.92      535.12     55.72 o 
  -3   5   5     6446.46     6410.29    325.99 o 
  -2   5   5     3382.56     3480.00    148.61 o 
  -1   5   5     4681.15     4977.30    206.56 o 
   0   5   5    14634.51    15704.67    628.14 o 
   1   5   5     2290.51     2265.66    102.55 o 
   2   5   5    23921.03    23536.27    929.37 o 
   3   5   5     2138.31     2149.48    112.83 o 
   4   5   5    11709.47    11633.07    522.17 o 
   5   5   5     2918.56     3016.20    153.82 o 
   6   5   5     5604.38     5313.24    333.22 o 
   7   5   5      674.16      733.55     97.32 o 
   8   5   5     1052.02      901.77    264.17 o 
   9   5   5        8.68     -165.76    110.51 o 
  -9   6   5      170.36      125.94     77.50 o 
  -8   6   5       66.39      -58.63    111.81 o 
  -7   6   5      956.65      963.55     85.35 o 
  -6   6   5     1255.52     1247.67     95.55 o 
  -5   6   5      371.47      310.76     49.23 o 
  -4   6   5      759.03      694.00     63.48 o 
  -3   6   5      553.78      624.30     59.91 o 
  -2   6   5     5232.86     5604.63    288.57 o 
  -1   6   5      385.44      400.19     31.04 o 
   0   6   5     7640.73     7855.35    321.50 o 
   1   6   5    14003.02    14359.25    577.65 o 
   2   6   5      426.89      402.64     37.08 o 
   3   6   5       25.20       29.31     29.87 o 
   4   6   5      871.72      828.99     62.01 o 
   5   6   5     1598.50     1746.01    113.17 o 
   6   6   5      251.48      347.94     70.38 o 
   7   6   5     1295.51     1305.41    138.33 o 
   8   6   5      648.20      811.67    112.09 o 
   9   6   5       23.37       45.90    101.24 o 
  -9   7   5       13.55      -34.85     73.14 o 
  -8   7   5      315.36      308.10    114.15 o 
  -7   7   5      198.62      126.71     52.24 o 
  -6   7   5      129.74       94.79     45.09 o 
  -5   7   5        0.87      -11.27     38.83 o 
  -4   7   5     1648.39     1457.68    110.94 o 
  -3   7   5     3647.05     3659.44    200.71 o 
  -2   7   5     4570.90     4346.71    232.84 o 
  -1   7   5     2388.33     2351.74    119.36 o 
   0   7   5     2479.69     2640.07    120.38 o 
   1   7   5      805.20      956.09     90.05 o 
   2   7   5     4966.53     4865.76    208.44 o 
   3   7   5      574.59      581.47     51.83 o 
   4   7   5     7471.61     7592.46    383.29 o 
   5   7   5      206.05      274.70     51.00 o 
   6   7   5      456.23      359.30     73.27 o 
   7   7   5      112.07      103.07     70.32 o 
   8   7   5      742.36      799.39    110.74 o 
  -9   8   5       40.51       58.82     92.66 o 
  -8   8   5     1077.58      820.75    113.09 o 
  -7   8   5       22.35       36.79     52.76 o 
  -6   8   5     1368.02     1240.32    101.06 o 
  -5   8   5       88.37      116.08     49.78 o 
  -4   8   5      312.06      280.52     64.31 o 
  -3   8   5      626.66      603.35     66.06 o 
  -2   8   5      215.52      241.13     48.81 o 
  -1   8   5      806.63      845.94    110.96 o 
   0   8   5     5679.79     6293.98    286.71 o 
   1   8   5     3362.39     3567.73    169.14 o 
   2   8   5      185.31      207.36     35.19 o 
   3   8   5     3607.41     3609.61    195.80 o 
   4   8   5       15.03        2.06     35.31 o 
   5   8   5     2358.49     2310.32    143.97 o 
   6   8   5        4.27        6.85     49.95 o 
   7   8   5      779.85      831.59    107.78 o 
   8   8   5      228.95      318.39     87.11 o 
  -8   9   5       45.10      -10.74     73.40 o 
  -7   9   5       12.21      -56.39     58.74 o 
  -6   9   5      746.75      765.37     85.57 o 
  -5   9   5     1070.86     1173.27    165.13 o 
  -4   9   5      888.03      829.48     88.80 o 
  -3   9   5      416.39      338.00     57.83 o 
  -2   9   5     2273.46     2135.95    137.17 o 
  -1   9   5     4611.34     4823.70    260.00 o 
   0   9   5       28.32       68.60     32.85 o 
   1   9   5      707.11      848.10     85.71 o 
   2   9   5      438.73      519.32     52.38 o 
   3   9   5      227.91      159.93     49.83 o 
   4   9   5      860.98      795.80     73.86 o 
   5   9   5      178.28      141.67     51.01 o 
   6   9   5      106.68       97.81     54.45 o 
   7   9   5      527.97      570.25     96.77 o 
   8   9   5       35.19      169.33    138.83 o 
  -8  10   5        9.58      168.59    143.73 o 
  -7  10   5       17.62       25.94     67.69 o 
  -6  10   5        0.64      -36.19     56.03 o 
  -5  10   5     1091.04      908.78    118.17 o 
  -4  10   5      373.02      368.81     67.70 o 
  -3  10   5      158.25       82.53     52.11 o 
  -2  10   5      291.10      174.95     67.71 o 
  -1  10   5     3609.41     3785.54    216.24 o 
   0  10   5      130.19      152.69     61.33 o 
   1  10   5     1391.58     1494.69    103.98 o 
   2  10   5      794.45      813.74     84.02 o 
   3  10   5     7821.84     7964.86    404.13 o 
   4  10   5        2.18       40.52     44.63 o 
   5  10   5     2001.30     1837.96    137.34 o 
   6  10   5       73.79      106.76     56.89 o 
   7  10   5      206.61      111.05     85.43 o 
  -7  11   5       15.06       41.30     78.61 o 
  -6  11   5       20.03      -44.72     61.07 o 
  -5  11   5     1729.69     1926.44    225.72 o 
  -4  11   5      247.04      251.41     68.33 o 
  -3  11   5       13.78      -33.70     53.55 o 
  -2  11   5      141.42      144.46     64.17 o 
  -1  11   5     3199.01     3616.45    242.69 o 
   0  11   5        6.01       26.85     57.37 o 
   1  11   5     1106.21     1000.40    137.77 o 
   2  11   5      249.23      301.14     92.97 o 
   3  11   5       28.51        8.89     51.68 o 
   4  11   5      399.37      419.15     64.84 o 
   5  11   5      226.68      223.21     74.63 o 
   6  11   5       70.09      111.91     59.75 o 
  -6  12   5      216.02      291.89    122.45 o 
  -5  12   5        8.87       49.80     69.41 o 
  -4  12   5       87.54      235.38     71.87 o 
  -3  12   5       73.02       35.80     61.22 o 
  -2  12   5      388.21      479.70     93.24 o 
  -1  12   5     1162.56     1321.36    132.73 o 
   0  12   5     1569.86     1681.45    148.28 o 
   1  12   5      635.41      663.35    103.16 o 
   2  12   5       53.83      -42.78     73.16 o 
   3  12   5     1643.58     1727.79    140.70 o 
   4  12   5      205.50      219.46     67.88 o 
   5  12   5      922.03      876.41    126.44 o 
   6  12   5       26.64       19.49     69.15 o 
  -5  13   5       48.47       23.41     73.24 o 
  -4  13   5      320.26      255.25    148.38 o 
  -3  13   5       34.24      -41.90     76.35 o 
  -2  13   5      802.93      732.38    124.70 o 
  -1  13   5       89.40      100.72     79.02 o 
   0  13   5      221.65      148.80     84.58 o 
   1  13   5       38.99      133.40     78.24 o 
   2  13   5      595.85      831.37    135.89 o 
   3  13   5       52.36      104.72    143.97 o 
   4  13   5     1527.46     1553.94    169.85 o 
   5  13   5        2.49       60.27     68.39 o 
  -4  14   5      140.41       90.84    117.57 o 
  -3  14   5       50.17      -37.42    135.99 o 
  -2  14   5      109.79      176.02     91.05 o 
  -1  14   5        1.00      147.06    101.56 o 
   0  14   5     1403.60     1646.67    166.00 o 
   1  14   5       85.02      113.06     93.70 o 
   2  14   5        2.24      -16.74     87.50 o 
   3  14   5       48.79       63.22     92.36 o 
   4  14   5       57.25      210.82    142.35 o 
  -2  15   5      237.90      197.65    142.85 o 
  -1  15   5      428.92      402.46    114.97 o 
   0  15   5      623.51      702.64    125.50 o 
   1  15   5       15.48       23.58    131.74 o 
   2  15   5      415.21       69.55    135.42 o 
  -8   0   6     1054.84     1038.44    123.92 o 
  -6   0   6     5605.96     5940.57    355.18 o 
  -4   0   6     3888.83     4248.26    254.93 o 
  -2   0   6    53895.11    57870.58   3224.67 o 
   0   0   6     1097.46     1116.45     83.43 o 
   2   0   6     1263.33     1347.35     92.22 o 
   4   0   6      435.70      454.56     74.64 o 
   6   0   6     6665.38     6816.57    515.74 o 
   8   0   6      117.70      173.03     98.81 o 
  -9   1   6      124.36      182.61    109.15 o 
  -8   1   6      107.94      177.77     58.68 o 
  -7   1   6     1808.50     1923.10    111.52 o 
  -6   1   6      822.03     1046.51     71.48 o 
  -5   1   6       92.52      164.29     29.84 o 
  -4   1   6     2778.60     2998.53    131.95 o 
  -3   1   6       78.62      116.12     20.78 o 
  -2   1   6    22517.99    23541.56   1028.92 o 
  -1   1   6     4631.64     4564.37    189.85 o 
   0   1   6     5917.40     5937.62    245.18 o 
   1   1   6     1512.62     1547.31     72.67 o 
   2   1   6    53385.43    54290.78   2301.05 o 
   3   1   6     1181.51     1052.83     64.35 o 
   4   1   6     5211.52     5213.93    279.82 o 
   5   1   6      112.23       90.14     37.89 o 
   6   1   6     4573.90     4690.43    261.31 o 
   7   1   6       30.49       -7.70     49.80 o 
   8   1   6      365.56      531.95     83.25 o 
   9   1   6        4.04     -101.65     67.76 o 
 -10   2   6       21.63     -188.84    125.89 o 
  -9   2   6       14.19      -53.15     69.92 o 
  -8   2   6      484.69      581.82     88.04 o 
  -7   2   6        0.20        3.05     39.88 o 
  -6   2   6     3045.48     3354.76    168.93 o 
  -5   2   6      529.53      597.28     50.86 o 
  -4   2   6      659.46      684.65     51.81 o 
  -3   2   6    10773.12    10621.45    472.43 o 
  -2   2   6     8751.18     8623.02    386.76 o 
  -1   2   6      718.54      780.78     47.61 o 
   0   2   6     2788.36     2938.81    126.89 o 
   1   2   6    13487.42    13245.09    530.04 o 
   2   2   6        8.70       13.50     17.66 o 
   3   2   6     8522.66     7545.82    343.40 o 
   4   2   6        6.38       -0.04     23.69 o 
   5   2   6       32.19       68.34     36.97 o 
   6   2   6      628.04      581.63     70.76 o 
   7   2   6     2479.75     2684.82    195.71 o 
   8   2   6      233.97      250.21     72.04 o 
   9   2   6      102.91       63.71     74.93 o 
 -10   3   6        7.45        6.08    140.60 o 
  -9   3   6       96.53      177.31    125.03 o 
  -8   3   6      219.80      375.96     63.71 o 
  -7   3   6     2795.67     2998.99    219.68 o 
  -6   3   6       77.12       50.51     37.36 o 
  -5   3   6      280.40      254.15     38.15 o 
  -4   3   6      163.83      160.04     32.28 o 
  -3   3   6     8586.76     8630.50    388.76 o 
  -2   3   6     5278.46     5216.23    240.22 o 
  -1   3   6    12864.68    13341.76    534.60 o 
   0   3   6     2897.60     2611.53    114.05 o 
   1   3   6      438.48      437.35     35.53 o 
   2   3   6     6209.97     5758.35    238.30 o 
   3   3   6     6848.90     6295.72    289.17 o 
   4   3   6     2887.87     2650.37    199.79 o 
   5   3   6     2335.95     2405.72    147.69 o 
   6   3   6      252.67      348.65     80.25 o 
   7   3   6      869.08      815.32    139.80 o 
   8   3   6       39.09       39.01     64.51 o 
   9   3   6        4.21       95.80     92.04 o 
 -10   4   6      101.55     -148.00    145.55 o 
  -9   4   6       19.00       78.56    116.44 o 
  -8   4   6       16.41      -51.71     87.49 o 
  -7   4   6      230.64      142.82     47.23 o 
  -6   4   6       51.43        8.57     36.82 o 
  -5   4   6      170.34      181.15     40.44 o 
  -4   4   6     2386.45     2233.14    154.16 o 
  -3   4   6    11963.07    11728.24    593.80 o 
  -2   4   6     1215.33     1279.51     74.37 o 
  -1   4   6     1644.06     1508.58     82.56 o 
   0   4   6     1467.13     1329.37     66.14 o 
   1   4   6    20923.45    20326.23    803.45 o 
   2   4   6      337.05      393.97     34.06 o 
   3   4   6    20229.84    19172.08    845.55 o 
   4   4   6      845.41      825.28     59.61 o 
   5   4   6      602.70      591.80     64.47 o 
   6   4   6      406.02      394.61     72.71 o 
   7   4   6     2510.93     2493.71    169.18 o 
   8   4   6      458.95      382.40     98.78 o 
   9   4   6        4.20      -47.35     79.56 o 
  -9   5   6       33.67      -29.48     88.78 o 
  -8   5   6      711.17      732.89     81.15 o 
  -7   5   6     1323.68     1398.92    107.08 o 
  -6   5   6     3184.92     2827.09    166.69 o 
  -5   5   6     4056.37     3765.82    206.07 o 
  -4   5   6      633.05      644.21     61.47 o 
  -3   5   6     9142.67     9750.06    487.70 o 
  -2   5   6      380.94      470.57     42.59 o 
  -1   5   6     7835.00     7646.36    311.61 o 
   0   5   6     5506.32     5753.92    238.97 o 
   1   5   6      352.98      316.56     31.66 o 
   2   5   6     4611.85     4434.21    189.33 o 
   3   5   6       88.09       83.06     30.12 o 
   4   5   6      455.46      417.31     45.73 o 
   5   5   6      727.42      704.13     71.91 o 
   6   5   6       14.19       12.17     44.70 o 
   7   5   6     1449.56     1421.40    138.83 o 
   8   5   6       83.80       90.35     81.90 o 
   9   5   6      160.05      220.76    127.12 o 
  -9   6   6      404.47      372.70     88.95 o 
  -8   6   6      141.14       30.54     63.25 o 
  -7   6   6        1.66      -10.39     45.51 o 
  -6   6   6     1132.81     1042.25     94.79 o 
  -5   6   6      376.62      323.19     74.40 o 
  -4   6   6     1171.78     1119.92     86.45 o 
  -3   6   6      749.51      676.22     63.61 o 
  -2   6   6     5417.38     5237.49    274.29 o 
  -1   6   6    20469.45    21281.39    846.56 o 
   0   6   6       70.44       53.30     23.42 o 
   1   6   6    10551.88    11066.78    450.77 o 
   2   6   6      109.80      105.92     28.88 o 
   3   6   6     9750.41    10089.36    500.48 o 
   4   6   6      661.30      629.84     58.16 o 
   5   6   6     6691.34     6961.55    358.70 o 
   6   6   6      838.20      892.12    103.13 o 
   7   6   6      102.14      100.75     69.43 o 
   8   6   6       64.59       29.01     82.99 o 
   9   6   6       20.27     -160.29    130.91 o 
  -9   7   6      237.12      319.11     92.39 o 
  -8   7   6        4.13      -28.74     64.35 o 
  -7   7   6       83.29       11.11     48.59 o 
  -6   7   6      280.09      292.83     56.11 o 
  -5   7   6     3684.69     3509.41    224.18 o 
  -4   7   6      340.23      281.40     62.15 o 
  -3   7   6      968.23      908.91     80.71 o 
  -2   7   6     1831.36     1596.34    105.88 o 
  -1   7   6      732.37      705.29     65.05 o 
   0   7   6     1959.13     2119.26    129.16 o 
   1   7   6     4764.80     5089.16    218.95 o 
   2   7   6     3930.45     4061.22    178.11 o 
   3   7   6     3562.09     3615.08    179.50 o 
   4   7   6      693.91      714.72     67.26 o 
   5   7   6       52.45        7.57     39.65 o 
   6   7   6      440.88      495.88     84.84 o 
   7   7   6      216.85      403.05     86.96 o 
   8   7   6       68.05      154.17     81.43 o 
  -8   8   6       34.39      -56.68     61.13 o 
  -7   8   6       11.22      -53.21     50.39 o 
  -6   8   6      656.81      617.95     76.00 o 
  -5   8   6     1727.94     1596.62    118.08 o 
  -4   8   6     2186.33     2123.29    173.62 o 
  -3   8   6        6.91       -2.48     39.61 o 
  -2   8   6     3246.01     3412.87    191.43 o 
  -1   8   6     7671.66     7593.36    388.09 o 
   0   8   6     2308.48     2574.29    215.62 o 
   1   8   6     1921.78     2175.08    149.92 o 
   2   8   6      160.23      170.82     40.08 o 
   3   8   6     1079.02     1082.17     82.34 o 
   4   8   6       42.35       25.65     38.29 o 
   5   8   6     2649.63     2864.54    178.43 o 
   6   8   6      842.66     1029.84    116.20 o 
   7   8   6       58.08       75.35     72.33 o 
   8   8   6      247.10      238.55     92.15 o 
  -8   9   6      198.59      193.31     79.75 o 
  -7   9   6      357.99      326.50     70.94 o 
  -6   9   6       42.45      -54.61     52.64 o 
  -5   9   6      254.48      211.98     59.81 o 
  -4   9   6      329.51      317.47     65.47 o 
  -3   9   6      282.31      343.08     60.87 o 
  -2   9   6     2650.34     2947.20    200.11 o 
  -1   9   6      438.78      469.41     73.62 o 
   0   9   6     8467.08     9067.41    462.24 o 
   1   9   6     2615.05     3001.88    237.58 o 
   2   9   6     4104.99     4027.26    217.90 o 
   3   9   6      469.55      547.91     61.95 o 
   4   9   6     7287.94     7355.78    377.57 o 
   5   9   6       30.72       25.09     48.79 o 
   6   9   6      299.98      393.11     86.22 o 
   7   9   6        1.00      -25.94     69.86 o 
  -7  10   6        1.42       61.32     73.10 o 
  -6  10   6      550.50      576.50     82.52 o 
  -5  10   6       48.50       65.06     58.30 o 
  -4  10   6     5322.78     5371.62    371.92 o 
  -3  10   6      290.23      256.82     60.91 o 
  -2  10   6      122.03      182.52     57.42 o 
  -1  10   6       28.20       68.66     47.90 o 
   0  10   6     2543.17     2969.71    207.00 o 
   1  10   6       91.72      179.68     62.08 o 
   2  10   6       19.00      -22.20     44.45 o 
   3  10   6      408.03      389.76     58.42 o 
   4  10   6      631.44      673.58     75.90 o 
   5  10   6       70.08       21.47     52.63 o 
   6  10   6        1.51        0.53     66.08 o 
   7  10   6       47.51       58.58     83.51 o 
  -7  11   6        1.53     -104.12     99.07 o 
  -6  11   6      397.73      234.52     72.96 o 
  -5  11   6      461.54      417.37     80.77 o 
  -4  11   6      162.02      197.97     80.95 o 
  -3  11   6      246.09      271.78     69.16 o 
  -2  11   6      449.53      490.31     73.79 o 
  -1  11   6      603.96      840.70    183.97 o 
   0  11   6     9087.25     9567.20    555.01 o 
   1  11   6      382.03      360.25     76.75 o 
   2  11   6      608.49      752.13    118.10 o 
   3  11   6       48.62       80.73     56.75 o 
   4  11   6     3403.14     3484.46    369.97 o 
   5  11   6        7.69       -0.85     55.35 o 
   6  11   6      361.85      225.73     94.56 o 
  -6  12   6      108.82      198.33     82.20 o 
  -5  12   6       35.34      -77.39     70.73 o 
  -4  12   6     1343.44     1467.64    249.98 o 
  -3  12   6        0.58       32.04     63.87 o 
  -2  12   6       92.73       28.11     74.13 o 
  -1  12   6     2188.35     2174.36    180.80 o 
   0  12   6      709.00      913.34    110.74 o 
   1  12   6      544.45      497.11    114.44 o 
   2  12   6      100.57      150.86     85.44 o 
   3  12   6      823.58      855.19    130.88 o 
   4  12   6      437.34      450.61     83.57 o 
   5  12   6      843.38     1010.43    134.61 o 
  -5  13   6      804.43      905.22    135.75 o 
  -4  13   6      130.49      152.81     75.95 o 
  -3  13   6      442.79      503.20    162.61 o 
  -2  13   6       41.66       60.05     80.46 o 
  -1  13   6      213.04      174.62     87.46 o 
   0  13   6      992.35     1035.09    128.34 o 
   1  13   6      977.85     1029.91    151.51 o 
   2  13   6      166.11      241.15     99.99 o 
   3  13   6      173.60      372.15    106.20 o 
   4  13   6      163.16      329.72    113.29 o 
  -4  14   6        9.47     -306.24    204.16 o 
  -3  14   6        4.81      -15.34     92.77 o 
  -2  14   6       53.55       33.98     87.78 o 
  -1  14   6     1646.93     1895.48    191.39 o 
   0  14   6       77.14      176.77     97.10 o 
   1  14   6      819.97      980.62    154.88 o 
   2  14   6       50.81      -49.83     87.57 o 
   3  14   6      372.87      375.06    116.57 o 
  -1  15   6       95.24      196.02    189.60 o 
   0  15   6      196.12      243.33    176.33 o 
  -9   0   7      723.44      838.38    172.85 o 
  -7   0   7     2895.14     3348.64    273.72 o 
  -5   0   7       88.35      223.39     79.31 o 
  -3   0   7    40972.11    44750.91   3125.03 o 
  -1   0   7    23787.70    23524.48   1312.15 o 
   1   0   7     8254.10     8274.11    479.67 o 
   3   0   7    21977.47    20485.13   1442.65 o 
   5   0   7       61.94      -45.29     51.46 o 
   7   0   7       36.00       47.52     80.69 o 
   9   0   7        0.24      244.33    120.54 o 
  -9   1   7       26.11       91.86     64.54 o 
  -8   1   7       45.37       32.91     55.35 o 
  -7   1   7     3392.93     3682.80    209.88 o 
  -6   1   7       23.98       64.75     39.91 o 
  -5   1   7     7498.03     8003.36    365.10 o 
  -4   1   7     1067.85     1145.04     62.77 o 
  -3   1   7     1737.13     1907.45     88.43 o 
  -2   1   7     2502.40     2477.24    109.20 o 
  -1   1   7    16460.44    16336.50    653.54 o 
   0   1   7       15.07       57.89     19.34 o 
   1   1   7      636.03      641.16     40.71 o 
   2   1   7     2443.73     2458.22    128.47 o 
   3   1   7      621.59      625.46     49.21 o 
   4   1   7     1166.78     1117.19     86.24 o 
   5   1   7       89.38      123.12     44.37 o 
   6   1   7        3.34       93.55     50.16 o 
   7   1   7     2545.50     2394.07    163.92 o 
   8   1   7       71.49      127.71     67.99 o 
   9   1   7        3.71       11.11     86.53 o 
 -10   2   7      102.92      263.22    152.58 o 
  -9   2   7      184.10      221.71    115.75 o 
  -8   2   7        3.29       -2.55     55.20 o 
  -7   2   7      568.58      622.50     78.61 o 
  -6   2   7     6351.70     6970.33    326.85 o 
  -5   2   7       64.21      106.18     57.41 o 
  -4   2   7       52.85       66.24     29.55 o 
  -3   2   7     7674.43     8007.27    400.13 o 
  -2   2   7     5105.83     5125.43    238.32 o 
  -1   2   7    10818.71    10994.66    444.17 o 
   0   2   7     1640.67     1479.54     72.67 o 
   1   2   7    13416.93    13432.76    538.63 o 
   2   2   7     2529.96     2388.03    121.49 o 
   3   2   7     9387.79     8578.66    387.30 o 
   4   2   7     1216.78     1098.19     84.31 o 
   5   2   7     1143.77     1155.22     93.48 o 
   6   2   7      749.75      791.35     83.98 o 
   7   2   7       66.93       79.85     58.00 o 
   8   2   7      130.95       98.74     66.41 o 
   9   2   7        0.09       41.22     75.75 o 
 -10   3   7      736.51      800.64    127.12 o 
  -9   3   7      272.34      185.38     89.69 o 
  -8   3   7      413.77      470.47     87.23 o 
  -7   3   7      515.26      573.14     70.93 o 
  -6   3   7      262.51      307.70     53.24 o 
  -5   3   7     1546.97     1528.40     91.71 o 
  -4   3   7      184.09      202.94     35.42 o 
  -3   3   7     2601.18     2398.09    137.93 o 
  -2   3   7    30035.29    31663.25   1386.84 o 
  -1   3   7      421.64      495.35     39.37 o 
   0   3   7     3253.52     3250.62    141.75 o 
   1   3   7     1787.59     1747.75     84.57 o 
   2   3   7    14529.38    13537.12    543.42 o 
   3   3   7      327.90      336.72     39.29 o 
   4   3   7     3660.10     3082.86    252.45 o 
   5   3   7       28.24      -41.77     37.48 o 
   6   3   7       20.71      -66.28     46.82 o 
   7   3   7       12.18       21.53     58.33 o 
   8   3   7      140.63      256.53    119.23 o 
   9   3   7       40.73      -68.41     84.03 o 
  -9   4   7       53.22        1.73     93.48 o 
  -8   4   7       30.42      -27.22     50.46 o 
  -7   4   7      300.51      296.24     59.21 o 
  -6   4   7    10129.74     9484.52    482.03 o 
  -5   4   7     1498.29     1349.90    113.60 o 
  -4   4   7     2278.11     2175.53    129.23 o 
  -3   4   7      133.73      188.34     35.25 o 
  -2   4   7     3448.13     3447.41    189.74 o 
  -1   4   7      318.70      335.05     29.66 o 
   0   4   7     7576.80     7738.34    317.28 o 
   1   4   7     4408.59     4311.29    202.46 o 
   2   4   7      999.12      884.57     52.89 o 
   3   4   7      347.64      285.11     39.61 o 
   4   4   7      287.69      295.34     46.23 o 
   5   4   7     1270.16     1234.48    117.72 o 
   6   4   7      835.05      982.82     95.94 o 
   7   4   7        0.22      -65.44     55.85 o 
   8   4   7      291.32      367.51     97.27 o 
   9   4   7       13.42      -61.11     89.42 o 
  -9   5   7      229.60      232.29     86.73 o 
  -8   5   7        2.50      -27.09     52.51 o 
  -7   5   7      295.30      268.38     57.92 o 
  -6   5   7      843.26      674.23     72.22 o 
  -5   5   7      786.64      751.73     71.53 o 
  -4   5   7     3620.46     3439.42    222.92 o 
  -3   5   7     2576.26     2553.55    148.45 o 
  -2   5   7    19456.12    20180.02    889.44 o 
  -1   5   7     6475.04     6774.12    311.75 o 
   0   5   7    16119.31    16967.30    680.02 o 
   1   5   7     2318.36     2394.28    111.20 o 
   2   5   7     9440.59     9381.88    422.51 o 
   3   5   7       72.89       86.80     32.98 o 
   4   5   7     4994.63     4579.92    220.00 o 
   5   5   7      277.28      245.40     55.26 o 
   6   5   7      209.85      168.20     66.21 o 
   7   5   7      403.31      470.73    124.78 o 
   8   5   7       12.39        5.50     82.21 o 
   9   5   7        5.32       25.42    153.37 o 
  -9   6   7      130.72       71.23     77.95 o 
  -8   6   7     1607.86     1378.30    116.61 o 
  -7   6   7      631.06      525.49     72.91 o 
  -6   6   7      443.37      463.55     65.68 o 
  -5   6   7      569.67      519.57     63.61 o 
  -4   6   7     6811.32     6776.84    351.90 o 
  -3   6   7     1858.72     1924.25    122.68 o 
  -2   6   7     2747.64     2731.05    156.68 o 
  -1   6   7     2053.66     2106.15    112.83 o 
   0   6   7      311.76      293.01     33.52 o 
   1   6   7       53.42       60.66     27.34 o 
   2   6   7      106.88      119.51     36.48 o 
   3   6   7     6742.92     6357.51    300.65 o 
   4   6   7      634.33      632.25     71.42 o 
   5   6   7       80.14       56.00     47.32 o 
   6   6   7      300.12      129.69     66.36 o 
   7   6   7       43.83       46.59     81.59 o 
   8   6   7      163.26       48.41     90.67 o 
  -9   7   7       27.88       93.05     99.43 o 
  -8   7   7      336.79      432.21     76.67 o 
  -7   7   7      790.01      767.57     86.54 o 
  -6   7   7      152.57      158.38     55.16 o 
  -5   7   7     1380.13     1367.51    105.56 o 
  -4   7   7     2897.89     2629.60    229.71 o 
  -3   7   7      670.06      751.86     74.77 o 
  -2   7   7       56.98       61.30     42.38 o 
  -1   7   7     4406.26     4649.83    248.56 o 
   0   7   7    11892.93    13112.84    588.68 o 
   1   7   7      438.60      497.80     44.62 o 
   2   7   7     2312.37     2439.13    157.56 o 
   3   7   7       63.71       55.18     49.56 o 
   4   7   7      735.75      694.25     70.36 o 
   5   7   7        0.85        8.27     56.47 o 
   6   7   7      452.59      457.36     87.20 o 
   7   7   7      559.15      635.79    118.19 o 
   8   7   7      156.88      234.91    106.49 o 
  -8   8   7      701.18      567.95     94.98 o 
  -7   8   7        1.78      -55.82     52.41 o 
  -6   8   7      260.52      192.87     60.43 o 
  -5   8   7      592.35      636.34     76.32 o 
  -4   8   7     2559.90     2559.21    162.63 o 
  -3   8   7     1237.43     1328.72    117.03 o 
  -2   8   7      108.71      107.11     45.90 o 
  -1   8   7     6430.67     6866.24    356.12 o 
   0   8   7        9.16      -55.05     41.95 o 
   1   8   7     2330.02     2659.57    138.44 o 
   2   8   7      795.18      826.89     72.37 o 
   3   8   7     2177.54     2365.99    143.91 o 
   4   8   7      599.65      732.37    104.72 o 
   5   8   7      560.44      815.29     82.84 o 
   6   8   7       45.20       34.16     68.19 o 
   7   8   7       28.45        7.10     68.80 o 
   8   8   7       18.36      163.97    153.49 o 
  -8   9   7       31.79      -12.70     91.42 o 
  -7   9   7      295.48      205.32     80.27 o 
  -6   9   7        0.27       78.37     58.39 o 
  -5   9   7     2492.05     2626.64    333.35 o 
  -4   9   7      980.87      907.86     91.96 o 
  -3   9   7     2267.81     2198.71    147.45 o 
  -2   9   7      448.53      510.37     69.30 o 
  -1   9   7        2.75      -29.60     42.71 o 
   0   9   7      954.07     1028.59     89.58 o 
   1   9   7     1783.02     1747.62    123.10 o 
   2   9   7       29.53        2.30     38.52 o 
   3   9   7      656.43      679.40     69.47 o 
   4   9   7       42.36       94.56     49.38 o 
   5   9   7      806.57     1000.99     94.43 o 
   6   9   7      193.22      156.97     78.01 o 
   7   9   7        8.55       17.24     89.48 o 
  -7  10   7      335.17      176.43     72.41 o 
  -6  10   7      237.55      266.04     68.86 o 
  -5  10   7     2053.72     2158.20    212.72 o 
  -4  10   7        9.29      -45.55     55.75 o 
  -3  10   7      284.21      243.83     66.31 o 
  -2  10   7      105.35       97.04     57.39 o 
  -1  10   7     4148.40     4364.89    283.60 o 
   0  10   7      309.71      331.93     65.41 o 
   1  10   7     5634.76     6093.35    449.01 o 
   2  10   7      252.99      235.45    100.22 o 
   3  10   7      255.98      283.00     57.41 o 
   4  10   7        2.74      -62.46     50.54 o 
   5  10   7      944.92     1207.49    105.38 o 
   6  10   7        1.30       92.55     74.73 o 
   7  10   7        1.81      -38.45     86.01 o 
  -6  11   7        4.08      -66.24     64.07 o 
  -5  11   7      170.40      194.74     75.04 o 
  -4  11   7       98.88      -16.11     71.39 o 
  -3  11   7     3022.99     3278.12    241.44 o 
  -2  11   7       85.47       75.81     61.97 o 
  -1  11   7        1.56        8.43     57.81 o 
   0  11   7      787.61      926.66    109.48 o 
   1  11   7      269.57      263.16     88.60 o 
   2  11   7       58.11       45.50     81.22 o 
   3  11   7        3.48       38.95     81.59 o 
   4  11   7      120.37      151.06     64.89 o 
   5  11   7      571.04      721.54     93.55 o 
   6  11   7        3.25        0.09     88.77 o 
  -6  12   7       40.01       -8.55    126.12 o 
  -5  12   7      943.46     1002.15    201.74 o 
  -4  12   7     1334.52     1372.28    130.32 o 
  -3  12   7      406.39      359.88     84.37 o 
  -2  12   7       36.56       37.54     59.68 o 
  -1  12   7     1147.18     1265.99    141.02 o 
   0  12   7        8.22       52.77     71.50 o 
   1  12   7     2090.81     2059.14    300.13 o 
   2  12   7      114.90      161.87     93.76 o 
   3  12   7      134.12      190.49     91.14 o 
   4  12   7      498.47      655.54    124.98 o 
   5  12   7      136.47      171.32     77.24 o 
  -5  13   7       53.50       65.61    189.75 o 
  -4  13   7      537.55      638.08    104.55 o 
  -3  13   7      167.24       99.07     90.21 o 
  -2  13   7       29.88      128.43     83.82 o 
  -1  13   7        2.11      -26.50     82.47 o 
   0  13   7     2472.64     2514.37    203.95 o 
   1  13   7       11.59       81.56    130.96 o 
   2  13   7      322.68      487.47    134.72 o 
   3  13   7       19.41       -3.37     89.21 o 
   4  13   7      333.97      259.50    153.55 o 
  -3  14   7       54.29      158.06    148.14 o 
  -2  14   7      374.16      355.36    118.20 o 
  -1  14   7        5.40      -20.95     86.88 o 
   0  14   7       13.22      142.23    176.59 o 
   1  14   7        1.14       25.58     98.07 o 
   2  14   7      153.74      245.30    116.78 o 
 -10   0   8     1321.69     1706.55    273.72 o 
  -8   0   8       72.55       76.00     73.48 o 
  -6   0   8     4199.06     4266.19    335.35 o 
  -4   0   8     5438.45     5266.34    399.51 o 
  -2   0   8     1855.98     1805.77    123.76 o 
   0   0   8    11507.98    11922.77    686.67 o 
   2   0   8     1662.71     1684.94    119.46 o 
   4   0   8       10.34      126.24     60.36 o 
   6   0   8      300.35      386.45     97.99 o 
   8   0   8       71.51      115.18    158.59 o 
  -9   1   8      190.05      234.62     77.24 o 
  -8   1   8        4.17       82.30     61.34 o 
  -7   1   8        1.25      -22.89     46.52 o 
  -6   1   8     4211.46     4341.76    240.81 o 
  -5   1   8     2467.78     2350.56    143.55 o 
  -4   1   8      959.14      991.19     67.60 o 
  -3   1   8      352.75      317.11     38.99 o 
  -2   1   8    11414.41    11200.70    451.40 o 
  -1   1   8      111.56       90.29     22.56 o 
   0   1   8    11823.72    12497.05    503.06 o 
   1   1   8      610.72      667.47     45.26 o 
   2   1   8       37.73       26.20     19.51 o 
   3   1   8      635.43      562.71     69.92 o 
   4   1   8     3098.87     2920.72    172.30 o 
   5   1   8      169.83      161.36     49.69 o 
   6   1   8     1400.71     1478.86    118.87 o 
   7   1   8       12.51       38.79     61.04 o 
   8   1   8       96.47       40.16     72.82 o 
   9   1   8       33.34       68.32     82.78 o 
  -9   2   8      405.47      686.54    124.84 o 
  -8   2   8      380.19      386.24     79.45 o 
  -7   2   8     1444.58     1584.42    132.15 o 
  -6   2   8     1434.01     1327.90     99.66 o 
  -5   2   8      560.45      544.44     78.86 o 
  -4   2   8     4110.54     3894.30    188.94 o 
  -3   2   8       59.58       73.91     30.35 o 
  -2   2   8        5.01       14.42     26.26 o 
  -1   2   8    16008.11    17023.86    681.65 o 
   0   2   8      614.60      659.51     45.11 o 
   1   2   8      660.80      697.93     45.71 o 
   2   2   8      736.69      691.03     53.95 o 
   3   2   8     1166.96     1131.01     72.52 o 
   4   2   8        7.78      -13.05     33.93 o 
   5   2   8      637.26      566.11     71.38 o 
   6   2   8        7.35       -0.82     49.48 o 
   7   2   8      669.76      848.67     98.09 o 
   8   2   8        1.43      -44.71     68.05 o 
   9   2   8       33.31      103.83    113.64 o 
  -9   3   8      348.69      380.51    130.44 o 
  -8   3   8       30.89      133.36    107.77 o 
  -7   3   8       56.37       78.48     57.05 o 
  -6   3   8      117.50      138.92     48.05 o 
  -5   3   8     7091.90     7308.12    374.87 o 
  -4   3   8     2891.36     2936.60    149.23 o 
  -3   3   8       77.58       68.84     30.72 o 
  -2   3   8      130.15      149.10     33.15 o 
  -1   3   8     3042.19     3239.56    142.82 o 
   0   3   8     3799.08     3804.92    163.67 o 
   1   3   8     2732.94     2736.97    139.25 o 
   2   3   8      690.68      624.60     51.23 o 
   3   3   8     3662.69     3199.64    173.96 o 
   4   3   8       67.20       73.57     39.48 o 
   5   3   8     1790.82     1788.84    127.30 o 
   6   3   8      129.27      188.68     58.58 o 
   7   3   8      138.57      225.50     71.49 o 
   8   3   8       81.84       90.73     76.31 o 
   9   3   8        3.04      -68.80    144.50 o 
  -9   4   8      125.57       49.18     69.07 o 
  -8   4   8      439.85      463.80     84.36 o 
  -7   4   8      482.82      453.44     66.80 o 
  -6   4   8       24.39       67.52     55.65 o 
  -5   4   8     2496.87     2351.48    145.42 o 
  -4   4   8       32.74        0.44     31.85 o 
  -3   4   8     2162.05     2159.48    117.81 o 
  -2   4   8     2330.82     2526.47    131.77 o 
  -1   4   8    10255.72    11017.51    563.51 o 
   0   4   8      266.60      261.41     29.04 o 
   1   4   8      464.31      512.17     40.80 o 
   2   4   8      642.43      639.18     55.54 o 
   3   4   8      922.08      835.90     62.47 o 
   4   4   8        0.42       50.47     40.07 o 
   5   4   8        5.60       33.92     46.86 o 
   6   4   8      182.62      226.92     61.87 o 
   7   4   8     1255.69     1319.63    121.99 o 
   8   4   8      193.99      274.47     97.53 o 
  -9   5   8      581.96      697.93    101.43 o 
  -8   5   8      367.33      357.98     79.77 o 
  -7   5   8      949.08      895.11     92.15 o 
  -6   5   8     1552.16     1579.56    123.63 o 
  -5   5   8     2320.10     2107.28    134.63 o 
  -4   5   8     1669.95     1394.45    100.18 o 
  -3   5   8      583.27      532.50     74.58 o 
  -2   5   8       34.21      114.34     38.51 o 
  -1   5   8       16.62        7.45     30.58 o 
   0   5   8      492.14      594.07     69.51 o 
   1   5   8       45.24       39.40     41.65 o 
   2   5   8      881.17      869.62     66.02 o 
   3   5   8      849.05      770.62     63.93 o 
   4   5   8      273.76      163.02     58.78 o 
   5   5   8       26.29       21.60     45.59 o 
   6   5   8      346.95      460.96    103.43 o 
   7   5   8       12.54       83.26     72.23 o 
   8   5   8       24.48      -69.96     82.04 o 
  -9   6   8      113.00       79.83     88.69 o 
  -8   6   8      133.34       79.89     62.03 o 
  -7   6   8      187.82      136.92     58.65 o 
  -6   6   8      385.07      413.41     66.30 o 
  -5   6   8     1620.19     1442.24    108.77 o 
  -4   6   8     1374.66     1440.16    108.89 o 
  -3   6   8     4623.12     4611.83    248.16 o 
  -2   6   8      836.27      893.45     74.35 o 
  -1   6   8     3600.70     3629.29    179.86 o 
   0   6   8     1010.74     1103.17     73.20 o 
   1   6   8     5644.15     5804.32    246.94 o 
   2   6   8      337.61      293.77     52.16 o 
   3   6   8       66.30       51.20     34.14 o 
   4   6   8      221.06      153.18     43.44 o 
   5   6   8       19.13      -17.56     48.99 o 
   6   6   8      113.26      104.25     86.01 o 
   7   6   8      107.22       76.25     75.90 o 
   8   6   8      197.00      200.23     96.33 o 
  -8   7   8        8.93       18.48     60.22 o 
  -7   7   8     1257.26     1079.32    103.38 o 
  -6   7   8     1092.79     1072.12     98.16 o 
  -5   7   8       32.37       48.52     48.41 o 
  -4   7   8       15.16      -49.20     47.94 o 
  -3   7   8     3616.41     3585.99    202.87 o 
  -2   7   8     2897.54     2726.86    161.53 o 
  -1   7   8       30.26        5.70     37.32 o 
   0   7   8     1455.83     1620.14     98.19 o 
   1   7   8      586.76      668.05     61.31 o 
   2   7   8      309.62      270.29     51.94 o 
   3   7   8      780.16      869.12     81.28 o 
   4   7   8      640.06      572.09     61.42 o 
   5   7   8     1328.34     1369.00    131.53 o 
   6   7   8      280.15      283.66     83.66 o 
   7   7   8      107.44       91.18     90.79 o 
   8   7   8      140.47      216.46    163.64 o 
  -8   8   8      329.10      308.26     78.90 o 
  -7   8   8        8.11      -18.20     57.67 o 
  -6   8   8      474.77      390.22     72.38 o 
  -5   8   8      763.46      704.49     82.14 o 
  -4   8   8      847.75      701.92    146.85 o 
  -3   8   8     3131.87     3310.86    194.46 o 
  -2   8   8      478.96      531.91     66.15 o 
  -1   8   8       51.56        7.16     43.48 o 
   0   8   8      121.50      110.13     45.60 o 
   1   8   8     5088.12     5751.09    576.98 o 
   2   8   8      153.76      160.75     61.76 o 
   3   8   8        0.41      -19.08     37.00 o 
   4   8   8      418.76      445.57     70.00 o 
   5   8   8       52.12       58.06     65.47 o 
   6   8   8       49.01       31.12     71.84 o 
   7   8   8      299.11      385.54     97.66 o 
  -7   9   8      168.21       22.41     67.86 o 
  -6   9   8       65.12       10.76     69.43 o 
  -5   9   8      217.90      129.91     60.28 o 
  -4   9   8     3784.07     3640.75    269.77 o 
  -3   9   8      499.39      500.34     70.75 o 
  -2   9   8      834.99      930.43     88.86 o 
  -1   9   8      435.45      546.34     70.02 o 
   0   9   8     1608.24     1748.30    135.67 o 
   1   9   8      108.74      198.51     66.63 o 
   2   9   8     2417.73     2587.95    226.34 o 
   3   9   8     1165.75     1276.76    100.39 o 
   4   9   8      137.65      169.69     55.83 o 
   5   9   8      146.46      240.18     79.23 o 
   6   9   8       32.47        6.47     71.33 o 
   7   9   8       11.76       56.97    110.10 o 
  -7  10   8       21.61      -37.94     72.20 o 
  -6  10   8      443.44      374.94     80.46 o 
  -5  10   8      116.38       60.70     78.29 o 
  -4  10   8      194.43      223.51     69.42 o 
  -3  10   8       86.82       66.33     58.31 o 
  -2  10   8     1492.31     1612.50    125.36 o 
  -1  10   8      741.31      832.64     87.63 o 
   0  10   8     1221.57     1553.21    192.61 o 
   1  10   8        0.58       87.89     75.56 o 
   2  10   8       43.35       73.37     75.47 o 
   3  10   8       66.58      -16.00    124.32 o 
   4  10   8      198.61      114.75     60.80 o 
   5  10   8       17.75       20.98     97.06 o 
   6  10   8       54.27       68.51     86.35 o 
  -6  11   8       24.13       -0.67     75.12 o 
  -5  11   8       34.32       54.46     69.60 o 
  -4  11   8     1596.19     1686.92    172.04 o 
  -3  11   8      302.41      193.87     86.80 o 
  -2  11   8     1467.74     1555.56    143.89 o 
  -1  11   8        8.12      -34.84     57.45 o 
   0  11   8      829.61      820.51    106.93 o 
   1  11   8       10.31       81.88     82.83 o 
   2  11   8     1454.55     1335.74    164.41 o 
   3  11   8       17.60      169.04     92.20 o 
   4  11   8      209.29      305.78    126.58 o 
   5  11   8       65.42       95.52     65.08 o 
  -5  12   8      337.69      165.05     83.50 o 
  -4  12   8        0.26      -60.14     72.54 o 
  -3  12   8      635.83      535.16     92.51 o 
  -2  12   8      508.86      592.90     92.33 o 
  -1  12   8        0.25       66.37     88.66 o 
   0  12   8      283.86      288.68    174.25 o 
   1  12   8      770.31     1034.56    153.22 o 
   2  12   8        6.55      104.64     90.84 o 
   3  12   8        8.26       99.28     94.75 o 
   4  12   8       10.47       30.43     91.23 o 
   5  12   8       21.35       51.93     99.11 o 
  -4  13   8      110.91       16.22     86.04 o 
  -3  13   8      652.87      397.62    111.75 o 
  -2  13   8      386.60      433.21    106.59 o 
  -1  13   8        2.22      -51.10     85.31 o 
   0  13   8        6.88      121.36     99.37 o 
   1  13   8      122.23      104.35    102.60 o 
   2  13   8      195.70       66.73     92.91 o 
   3  13   8       54.07       55.13     88.79 o 
  -2  14   8       24.72      -25.93    168.93 o 
  -1  14   8       52.71       37.13     97.84 o 
   0  14   8      120.99       96.16    114.62 o 
   1  14   8      572.32      614.55    156.01 o 
  -9   0   9       54.48       44.38    127.41 o 
  -7   0   9       58.79      101.89     72.92 o 
  -5   0   9    13114.61    12768.59    917.22 o 
  -3   0   9      385.16      394.64     72.86 o 
  -1   0   9     5671.38     5919.95    578.71 o 
   1   0   9      174.67      248.83     44.68 o 
   3   0   9     3633.27     3395.20    279.57 o 
   5   0   9      194.53      145.25     73.96 o 
   7   0   9     1222.95     1488.31    183.64 o 
   9   0   9      132.88     -147.91    218.01 o 
  -9   1   9     1463.88     1697.89    187.62 o 
  -8   1   9       42.58       63.50     64.11 o 
  -7   1   9       75.98       97.72     58.16 o 
  -6   1   9      187.80      210.39     50.11 o 
  -5   1   9     1797.26     1828.27    186.68 o 
  -4   1   9       18.17      -15.77     30.70 o 
  -3   1   9      395.29      333.15     42.18 o 
  -2   1   9        1.76      -32.07     23.08 o 
  -1   1   9     1857.17     1895.18     93.66 o 
   0   1   9      253.62      267.70     33.25 o 
   1   1   9     1938.79     2036.48    100.16 o 
   2   1   9      842.01      821.89     60.03 o 
   3   1   9      123.15      186.97     54.03 o 
   4   1   9      174.41      122.31     46.46 o 
   5   1   9      134.80      228.63     56.51 o 
   6   1   9      126.79      127.08     58.03 o 
   7   1   9     1502.51     1727.24    143.23 o 
   8   1   9       64.29       47.57     73.21 o 
   9   1   9       89.03      233.10    242.74 o 
  -9   2   9      182.53      291.29     86.86 o 
  -8   2   9      296.51      397.62     81.24 o 
  -7   2   9      214.35      291.72     69.97 o 
  -6   2   9      497.17      539.18     76.68 o 
  -5   2   9     2090.73     1854.15    122.14 o 
  -4   2   9     4477.43     4282.40    231.64 o 
  -3   2   9       78.08       63.44     29.64 o 
  -2   2   9     2141.08     2321.20    127.53 o 
  -1   2   9     2484.60     2625.64    120.19 o 
   0   2   9      195.43      243.63     32.15 o 
   1   2   9       42.35       81.46     25.42 o 
   2   2   9      618.30      691.96     56.56 o 
   3   2   9      792.76      731.01     71.39 o 
   4   2   9      286.87      316.89     53.09 o 
   5   2   9        3.04       24.89     47.52 o 
   6   2   9      839.26     1000.04    102.09 o 
   7   2   9      379.04      510.13     86.71 o 
   8   2   9       17.89       95.59     76.42 o 
  -9   3   9       30.05       15.32     69.24 o 
  -8   3   9      371.76      437.40    103.52 o 
  -7   3   9      593.67      571.56     87.85 o 
  -6   3   9     3140.59     3111.86    214.79 o 
  -5   3   9      114.34       85.85     43.18 o 
  -4   3   9     1527.82     1374.41    136.22 o 
  -3   3   9        7.63       12.09     29.05 o 
  -2   3   9       32.95       46.17     31.97 o 
  -1   3   9     1743.59     1898.26    120.59 o 
   0   3   9     7764.88     8348.76    339.97 o 
   1   3   9       58.19       52.33     23.57 o 
   2   3   9     2089.73     1885.32    130.89 o 
   3   3   9      985.83      947.08    113.67 o 
   4   3   9       50.80       22.66     40.11 o 
   5   3   9      211.07      158.67     54.83 o 
   6   3   9      216.50      218.96     65.23 o 
   7   3   9      280.75      329.02     78.37 o 
   8   3   9      567.10      466.14    123.63 o 
  -9   4   9       37.38      -58.62     64.24 o 
  -8   4   9      788.61      685.55     96.74 o 
  -7   4   9       57.87      108.45    132.04 o 
  -6   4   9        2.52       -3.03     46.23 o 
  -5   4   9      419.84      432.87     59.57 o 
  -4   4   9     2642.56     2591.88    179.71 o 
  -3   4   9     2547.50     2553.89    136.34 o 
  -2   4   9      165.16      249.12     40.03 o 
  -1   4   9      244.40      188.84     36.14 o 
   0   4   9      264.14      303.96     38.60 o 
   1   4   9      145.76      168.05     31.72 o 
   2   4   9      244.88      253.66     59.45 o 
   3   4   9      599.24      653.64     67.62 o 
   4   4   9        0.02       29.05     42.61 o 
   5   4   9      443.95      443.50     68.72 o 
   6   4   9     1173.54     1249.79    114.73 o 
   7   4   9       47.98       14.27     67.27 o 
   8   4   9      198.43      133.01     91.56 o 
  -9   5   9      246.47      155.59     81.75 o 
  -8   5   9      179.31      160.22     76.19 o 
  -7   5   9      260.38      114.70    119.65 o 
  -6   5   9     1453.01     1236.94    104.67 o 
  -5   5   9      227.97      216.46     52.52 o 
  -4   5   9     2983.48     2599.50    239.90 o 
  -3   5   9        4.68      -37.78     37.26 o 
  -2   5   9      343.48      341.45     44.58 o 
  -1   5   9     1995.24     2173.69    135.89 o 
   0   5   9      444.92      486.14     47.67 o 
   1   5   9     1740.73     1622.83     85.73 o 
   2   5   9       89.35       93.41     38.47 o 
   3   5   9     2509.94     2190.81    122.64 o 
   4   5   9      920.49      757.68     79.32 o 
   5   5   9       85.98       24.83     52.38 o 
   6   5   9      370.05      272.34    110.09 o 
   7   5   9       37.59      -58.29     66.80 o 
   8   5   9      151.25      155.04     94.71 o 
  -8   6   9      229.37      235.44     91.27 o 
  -7   6   9        9.71      -58.03     54.51 o 
  -6   6   9      560.50      435.63     69.06 o 
  -5   6   9     1447.88     1469.55    123.19 o 
  -4   6   9        0.45       15.82     43.04 o 
  -3   6   9      563.48      634.82     69.34 o 
  -2   6   9      613.90      672.31     66.34 o 
  -1   6   9     1872.41     1891.73    109.25 o 
   0   6   9      429.72      527.00     64.59 o 
   1   6   9        0.94      -16.14     39.37 o 
   2   6   9      108.18       53.05     45.74 o 
   3   6   9      982.60      951.03    210.65 o 
   4   6   9      320.76      215.42     78.18 o 
   5   6   9      420.02      374.97     71.96 o 
   6   6   9      112.39       49.28     65.56 o 
   7   6   9      292.00      224.09     86.20 o 
   8   6   9      724.37     1139.94    273.84 o 
  -8   7   9     1152.63      957.49    118.96 o 
  -7   7   9       15.15       19.95     56.63 o 
  -6   7   9       22.79       18.21     51.77 o 
  -5   7   9      189.89      154.12     59.33 o 
  -4   7   9      462.80      416.80     66.32 o 
  -3   7   9      781.99      914.38    116.94 o 
  -2   7   9     1596.58     1509.62    108.22 o 
  -1   7   9     1570.90     1863.01    214.14 o 
   0   7   9     1094.16     1286.86     97.26 o 
   1   7   9     1622.53     1664.09    121.14 o 
   2   7   9       74.08      -37.30     42.05 o 
   3   7   9        0.15       49.35     39.90 o 
   4   7   9      483.55      553.80    114.13 o 
   5   7   9        0.48       -0.98     77.82 o 
   6   7   9      197.14      218.40     97.81 o 
   7   7   9      336.25      401.30    103.80 o 
  -8   8   9        0.95     -164.27    109.51 o 
  -7   8   9       68.14       55.73     69.97 o 
  -6   8   9      858.85      799.94     97.46 o 
  -5   8   9      662.23      651.20    111.94 o 
  -4   8   9     1379.54     1396.10    112.98 o 
  -3   8   9      870.57      844.26     87.19 o 
  -2   8   9     1067.56     1031.83     89.89 o 
  -1   8   9       26.25       62.40     47.47 o 
   0   8   9        1.84        6.14     46.31 o 
   1   8   9      569.05      834.88    233.52 o 
   2   8   9        0.23      -36.11     44.28 o 
   3   8   9      288.87      275.61     53.38 o 
   4   8   9      767.23      870.08     84.91 o 
   5   8   9      574.10      578.81     95.68 o 
   6   8   9        1.17      -19.81     68.77 o 
   7   8   9       60.52      147.97     95.75 o 
  -7   9   9      901.41      905.55    107.27 o 
  -6   9   9       76.51        0.17     64.87 o 
  -5   9   9       17.91      -17.50     58.94 o 
  -4   9   9        2.39       48.37     56.35 o 
  -3   9   9       42.63        9.39     52.52 o 
  -2   9   9      573.65      739.44     81.33 o 
  -1   9   9      300.56      323.21     63.79 o 
   0   9   9       63.25       -8.19     52.32 o 
   1   9   9      577.15      810.68    105.49 o 
   2   9   9      440.03      464.34     87.83 o 
   3   9   9      126.19      121.04     65.67 o 
   4   9   9       30.08      -10.42     52.99 o 
   5   9   9      123.81      212.97     77.97 o 
   6   9   9       11.06       52.76     75.73 o 
  -7  10   9      620.61      332.04    140.70 o 
  -6  10   9      111.50       72.35     72.94 o 
  -5  10   9        3.48      -56.07     65.59 o 
  -4  10   9       41.36       -7.15     59.15 o 
  -3  10   9     2131.05     2024.60    147.22 o 
  -2  10   9      225.50      288.43     67.31 o 
  -1  10   9      286.35      345.46     69.57 o 
   0  10   9      198.48      291.78    126.23 o 
   1  10   9       40.33      -45.13     73.94 o 
   2  10   9        1.23       66.74    113.00 o 
   3  10   9       19.33      -14.54     78.43 o 
   4  10   9      167.47      193.12     77.42 o 
   5  10   9      727.82      763.17    113.04 o 
   6  10   9       12.48      102.71     87.91 o 
  -6  11   9        2.50       75.02     93.62 o 
  -5  11   9        9.71       -3.77     72.74 o 
  -4  11   9      147.87      132.17     73.06 o 
  -3  11   9        0.23       70.28     67.49 o 
  -2  11   9       44.09       24.68     63.05 o 
  -1  11   9      181.27      251.69     72.26 o 
   0  11   9        5.38       21.45    103.11 o 
   1  11   9      433.79      567.00    119.84 o 
   2  11   9        5.09       -5.39     83.39 o 
   3  11   9      247.07      240.23     98.17 o 
   4  11   9      398.73      513.25    115.68 o 
   5  11   9      155.89      191.87    150.48 o 
  -5  12   9        4.42       -3.47     90.21 o 
  -4  12   9      165.88      235.29     87.45 o 
  -3  12   9      945.99     1111.99    120.91 o 
  -2  12   9      205.30      254.69     80.42 o 
  -1  12   9        0.76        3.32     80.48 o 
   0  12   9      143.33      200.80    125.69 o 
   1  12   9       52.33      130.95    100.38 o 
   2  12   9        1.93      -26.01     86.90 o 
   3  12   9       29.97      111.64     99.22 o 
   4  12   9       43.24        5.01     99.26 o 
  -3  13   9        1.96       -5.83     82.37 o 
  -2  13   9      349.81      338.53    109.10 o 
  -1  13   9       40.80       -4.40    221.38 o 
   0  13   9      200.38       59.72     98.72 o 
   1  13   9       26.53      186.44    111.70 o 
   2  13   9      244.59      154.90    105.48 o 
   3  13   9        3.39      123.76    148.68 o 
  -8   0  10      776.68     1114.96    214.19 o 
  -6   0  10     1116.60      984.44    125.39 o 
  -4   0  10      209.41       96.25     52.89 o 
  -2   0  10      684.55      784.14    112.24 o 
   0   0  10      177.86      240.27     49.89 o 
   2   0  10    10610.71    10479.09    838.69 o 
   4   0  10     1097.21     1162.43    142.25 o 
   6   0  10     5128.36     4614.53    385.58 o 
   8   0  10     1817.46     1925.18    237.34 o 
  -9   1  10       98.94      134.11    106.25 o 
  -8   1  10      128.04      140.31     73.65 o 
  -7   1  10       21.73       27.51     59.51 o 
  -6   1  10       13.53       74.80     60.09 o 
  -5   1  10       80.60       97.67     64.05 o 
  -4   1  10     1380.52     1347.75     96.79 o 
  -3   1  10     1286.80     1125.07    125.94 o 
  -2   1  10     2985.42     2802.85    183.76 o 
  -1   1  10      259.95      263.83     41.31 o 
   0   1  10     1306.63     1335.93     77.92 o 
   1   1  10      741.58      855.58     65.26 o 
   2   1  10     3005.81     3071.45    251.57 o 
   3   1  10      366.09      337.24    126.11 o 
   4   1  10     4794.83     4534.70    259.75 o 
   5   1  10       19.00       98.10     51.06 o 
   6   1  10       25.50       92.73     61.41 o 
   7   1  10      641.66      790.39    103.51 o 
   8   1  10      278.15      349.68    123.92 o 
  -9   2  10      570.96      693.69    108.68 o 
  -8   2  10      148.81      212.02     79.22 o 
  -7   2  10      451.93      552.06     86.04 o 
  -6   2  10       41.90       58.51     53.96 o 
  -5   2  10      971.48      838.34     77.05 o 
  -4   2  10       11.89      -32.72     34.84 o 
  -3   2  10       16.56        4.93     30.22 o 
  -2   2  10      706.70      696.26     62.34 o 
  -1   2  10     3468.90     3597.84    179.94 o 
   0   2  10      207.99      255.30     35.77 o 
   1   2  10      349.88      356.48     38.42 o 
   2   2  10     3136.83     3268.92    163.61 o 
   3   2  10     2583.76     2472.32    218.96 o 
   4   2  10      863.49      918.00     87.45 o 
   5   2  10      126.42       97.31     53.54 o 
   6   2  10     1149.39     1389.42    123.27 o 
   7   2  10        0.67      -58.19     62.53 o 
   8   2  10      762.75      938.69    123.67 o 
  -9   3  10      326.00      296.83    117.51 o 
  -8   3  10       42.70      117.14     75.47 o 
  -7   3  10       30.95       46.74     62.18 o 
  -6   3  10      129.49      149.32     59.98 o 
  -5   3  10     1062.42     1074.01    104.08 o 
  -4   3  10       28.94       -8.90     33.11 o 
  -3   3  10     2374.33     2329.69    128.06 o 
  -2   3  10       17.39        5.64     30.81 o 
  -1   3  10     1161.55     1236.18     81.70 o 
   0   3  10      986.80      941.23     68.71 o 
   1   3  10      581.07      620.05     50.36 o 
   2   3  10      351.87      306.16     60.88 o 
   3   3  10     5578.84     4922.61    269.68 o 
   4   3  10      165.77      231.23     56.89 o 
   5   3  10      125.24      217.54     84.48 o 
   6   3  10      294.22      271.23     71.04 o 
   7   3  10     2373.72     2713.35    254.55 o 
   8   3  10        6.90        7.48     80.52 o 
  -9   4  10      325.82      344.32     92.43 o 
  -8   4  10      256.97      269.98    102.98 o 
  -7   4  10        5.04     -105.56     73.73 o 
  -6   4  10      873.26      821.64    163.53 o 
  -5   4  10      945.83      936.17     86.50 o 
  -4   4  10      116.48      101.29     42.23 o 
  -3   4  10      356.39      482.54     58.32 o 
  -2   4  10        6.42      -15.02     31.14 o 
  -1   4  10     2806.75     2657.70    146.03 o 
   0   4  10      594.11      626.08     68.34 o 
   1   4  10      168.63      130.30     35.93 o 
   2   4  10      106.73       93.05     35.85 o 
   3   4  10     7536.45     7027.79    375.42 o 
   4   4  10      513.37      499.30     93.34 o 
   5   4  10      946.30      979.32    126.49 o 
   6   4  10       60.31       82.36     62.60 o 
   7   4  10       22.91      -55.70     64.01 o 
   8   4  10        0.33      -99.37     99.07 o 
  -8   5  10       46.33      -26.98     75.25 o 
  -7   5  10        2.23      -21.96     66.77 o 
  -6   5  10      116.49       72.29     52.23 o 
  -5   5  10      434.74      445.18     66.08 o 
  -4   5  10     1011.76     1008.06    105.84 o 
  -3   5  10       69.62       33.00     47.32 o 
  -2   5  10     2300.62     2456.82    134.56 o 
  -1   5  10        9.12       11.17     33.14 o 
   0   5  10      106.42      117.72     37.02 o 
   1   5  10      378.65      330.26     75.97 o 
   2   5  10       68.90       49.86     35.54 o 
   3   5  10     2174.98     1990.21    127.61 o 
   4   5  10      790.89      814.75     99.14 o 
   5   5  10     1407.72     1249.02    192.97 o 
   6   5  10      328.87      213.18     69.48 o 
   7   5  10     1547.31     1817.07    173.34 o 
  -8   6  10      390.72      335.99     89.39 o 
  -7   6  10      496.70      301.63     85.51 o 
  -6   6  10      576.28      539.27    122.85 o 
  -5   6  10       28.60      -72.05     48.03 o 
  -4   6  10      100.13       64.81     48.20 o 
  -3   6  10      110.95       71.47     44.63 o 
  -2   6  10       51.06       26.17     41.55 o 
  -1   6  10      687.10      718.47     98.65 o 
   0   6  10     1126.08     1247.85     86.15 o 
   1   6  10     4295.97     4349.15    249.35 o 
   2   6  10      861.89      868.78     84.87 o 
   3   6  10      351.22      281.72     50.89 o 
   4   6  10        0.30      -16.60     51.46 o 
   5   6  10     1444.63     1224.62    114.33 o 
   6   6  10       50.55       15.82     69.33 o 
   7   6  10      103.31       81.52    135.95 o 
  -8   7  10      123.60      231.02     90.67 o 
  -7   7  10       19.03      -59.06     55.81 o 
  -6   7  10      138.38      223.63     66.16 o 
  -5   7  10      293.96      146.02     64.28 o 
  -4   7  10      600.88      581.15     75.29 o 
  -3   7  10      564.85      639.20     75.55 o 
  -2   7  10      567.09      671.82     73.75 o 
  -1   7  10     1237.59     1336.11    102.44 o 
   0   7  10      970.55     1149.70    198.13 o 
   1   7  10      109.70      131.51     51.47 o 
   2   7  10       71.09       10.84     50.58 o 
   3   7  10      287.16      248.06     59.84 o 
   4   7  10     1324.59     1221.79    128.12 o 
   5   7  10     2074.39     2287.24    283.67 o 
   6   7  10       52.61       -5.20     81.88 o 
   7   7  10      122.00       44.54     91.27 o 
  -7   8  10      468.51      499.75     87.97 o 
  -6   8  10        1.63        6.16     65.19 o 
  -5   8  10       85.03       25.40     58.15 o 
  -4   8  10      152.19       89.26     56.46 o 
  -3   8  10        2.20      -10.03     50.01 o 
  -2   8  10        3.37      -44.75     47.82 o 
  -1   8  10      226.65      304.49     61.28 o 
   0   8  10       94.97      123.82     51.46 o 
   1   8  10     1618.70     2035.95    187.16 o 
   2   8  10       99.34      119.58     57.68 o 
   3   8  10      312.78      209.47     83.13 o 
   4   8  10     1147.49     1112.74    161.69 o 
   5   8  10      174.83      130.53     96.40 o 
   6   8  10      442.64      477.64    101.11 o 
  -7   9  10        2.50     -165.16    110.11 o 
  -6   9  10      376.44      272.83     82.54 o 
  -5   9  10      249.00      255.11     74.36 o 
  -4   9  10      123.60       92.05     73.80 o 
  -3   9  10      229.60      294.80     67.53 o 
  -2   9  10        6.07        1.21     53.41 o 
  -1   9  10      620.81      732.40     83.98 o 
   0   9  10      907.74     1258.46    141.79 o 
   1   9  10       70.10      114.62     75.91 o 
   2   9  10     1301.67     1284.07    134.59 o 
   3   9  10       23.71       31.49     64.81 o 
   4   9  10      733.48      693.33    132.31 o 
   5   9  10      635.49      759.41    142.06 o 
   6   9  10      277.48      257.87    198.95 o 
  -6  10  10       96.09      183.35     83.88 o 
  -5  10  10        8.89     -100.93     67.28 o 
  -4  10  10       80.57      -30.90     98.05 o 
  -3  10  10      110.14      123.67     63.48 o 
  -2  10  10       61.76      133.07     65.35 o 
  -1  10  10      679.58      796.46     90.46 o 
   0  10  10      564.27      651.60    153.16 o 
   1  10  10       48.03       98.70     79.60 o 
   2  10  10       14.51       10.99    139.16 o 
   3  10  10      115.07      131.34     87.59 o 
   4  10  10     1652.51     1645.89    277.79 o 
   5  10  10      151.17       21.76    103.04 o 
  -5  11  10       58.23        4.63     76.76 o 
  -4  11  10       61.97      141.08     80.15 o 
  -3  11  10       59.11       66.88     70.71 o 
  -2  11  10      111.84       46.02     68.68 o 
  -1  11  10        6.75      101.08     70.53 o 
   0  11  10      826.99      906.43    147.91 o 
   1  11  10      198.86      196.80     99.75 o 
   2  11  10      513.74      486.54    120.40 o 
   3  11  10      238.69      213.97    100.86 o 
   4  11  10       49.72       84.08     96.29 o 
  -4  12  10        3.58      -48.95     79.44 o 
  -3  12  10        1.19       -9.10     79.46 o 
  -2  12  10      313.53      455.53     92.63 o 
  -1  12  10       20.51       94.60    100.11 o 
   0  12  10      451.15      499.74    127.06 o 
   1  12  10      862.13      892.26    149.36 o 
   2  12  10        0.95      122.10    138.34 o 
   3  12  10       61.84       79.18    102.04 o 
  -3  13  10      586.26      705.58    156.41 o 
  -2  13  10        7.10      -61.25    112.07 o 
  -1  13  10       76.92      217.84    190.60 o 
   0  13  10        0.54       62.86    183.75 o 
   1  13  10        1.78       58.93    142.80 o 
   2  13  10      165.29      243.41    171.52 o 
  -9   0  11      615.29      897.83    216.22 o 
  -7   0  11       77.11      146.03     80.02 o 
  -5   0  11     2267.42     2096.20    193.75 o 
  -3   0  11       38.50      138.55     78.31 o 
  -1   0  11    17982.33    18931.50   1070.42 o 
   1   0  11     2329.57     2368.96    166.48 o 
   3   0  11     2488.24     2280.41    215.15 o 
   5   0  11     2083.26     2075.58    210.34 o 
   7   0  11      140.80       88.74    179.23 o 
  -9   1  11      276.03      540.14    277.79 o 
  -8   1  11      124.46       82.63     79.62 o 
  -7   1  11      222.53      157.41     70.63 o 
  -6   1  11      140.96      152.53     52.25 o 
  -5   1  11     2857.36     2914.59    176.60 o 
  -4   1  11      665.12      557.11     63.13 o 
  -3   1  11      467.21      341.48     53.33 o 
  -2   1  11     1566.88     1514.89     96.58 o 
  -1   1  11      694.03      844.02    108.36 o 
   0   1  11     1115.46     1177.43     73.96 o 
   1   1  11      722.16      806.73     73.14 o 
   2   1  11        0.13       32.32     42.90 o 
   3   1  11     9103.11     9019.00    536.44 o 
   4   1  11     2030.75     1920.83    200.09 o 
   5   1  11     3206.53     3104.16    219.77 o 
   6   1  11       31.07       89.53     64.80 o 
   7   1  11     1327.31     1720.30    152.04 o 
   8   1  11       16.67     -160.29    165.40 o 
  -9   2  11      135.50      137.12     87.37 o 
  -8   2  11        4.90       14.04     74.62 o 
  -7   2  11       21.45       73.06     66.21 o 
  -6   2  11        0.83      -75.57     51.91 o 
  -5   2  11      362.06      324.07     56.30 o 
  -4   2  11     1243.70     1257.21    117.15 o 
  -3   2  11      398.61      412.13     57.89 o 
  -2   2  11     1452.56     1610.98     98.79 o 
  -1   2  11     6193.98     6602.31    341.42 o 
   0   2  11      211.50      197.93     41.86 o 
   1   2  11     3358.10     3247.95    205.22 o 
   2   2  11     2470.11     2745.85    200.40 o 
   3   2  11     1599.43     1596.83    131.82 o 
   4   2  11      744.92      706.45     82.05 o 
   5   2  11      802.47      833.90    107.95 o 
   6   2  11      220.96      352.88     77.09 o 
   7   2  11       19.52      -21.58     72.95 o 
   8   2  11      734.90     1061.26    335.70 o 
  -9   3  11        2.75       28.12    106.26 o 
  -8   3  11      893.25      855.83    116.51 o 
  -7   3  11       17.26       43.25     65.91 o 
  -6   3  11     1501.46     1295.85    125.45 o 
  -5   3  11       32.60      -41.92     50.69 o 
  -4   3  11        1.86       48.25     40.71 o 
  -3   3  11       52.47       90.68     40.23 o 
  -2   3  11     1233.04     1345.11     89.90 o 
  -1   3  11      343.09      356.22     48.39 o 
   0   3  11     6904.65     6559.57    311.20 o 
   1   3  11     2369.80     2343.31    128.25 o 
   2   3  11      670.42      721.85     66.04 o 
   3   3  11      830.93      889.71    113.08 o 
   4   3  11     2333.53     2389.83    248.00 o 
   5   3  11     1302.58     1327.26    115.88 o 
   6   3  11        8.85      -11.09     59.76 o 
   7   3  11      398.49      439.72     94.94 o 
   8   3  11        1.18     -103.47    244.96 o 
  -8   4  11       24.15      -66.98     65.76 o 
  -7   4  11       37.44       15.78     85.51 o 
  -6   4  11       51.75        5.84     59.38 o 
  -5   4  11       76.47       -2.85     53.89 o 
  -4   4  11     1567.00     1459.72    107.78 o 
  -3   4  11     1094.39     1232.45     86.75 o 
  -2   4  11     2897.67     2890.37    178.80 o 
  -1   4  11      672.91      713.83     64.41 o 
   0   4  11      164.91      255.84     53.04 o 
   1   4  11     1131.82     1152.01     95.91 o 
   2   4  11     3804.11     3805.48    244.94 o 
   3   4  11        8.74      -11.92     67.90 o 
   4   4  11     6165.12     5915.58    439.76 o 
   5   4  11        0.58       -1.87     56.47 o 
   6   4  11     1593.88     1414.19    144.87 o 
   7   4  11       11.07        8.13     74.30 o 
  -8   5  11      123.38       75.65     78.79 o 
  -7   5  11      420.47      287.94     79.53 o 
  -6   5  11      192.74      137.61     71.21 o 
  -5   5  11     1335.53     1345.77    130.37 o 
  -4   5  11     1148.81     1164.01    114.25 o 
  -3   5  11      201.44      123.34     53.97 o 
  -2   5  11     2572.66     2765.82    197.65 o 
  -1   5  11        3.88       15.51     36.46 o 
   0   5  11     6362.96     6789.65    321.09 o 
   1   5  11     1748.94     1823.99    160.16 o 
   2   5  11     2633.24     2461.70    181.83 o 
   3   5  11     1364.77     1166.62    102.13 o 
   4   5  11     1277.94     1241.35    127.10 o 
   5   5  11      385.66      384.52    105.74 o 
   6   5  11       87.17       96.83     76.23 o 
   7   5  11       20.98       20.14    107.06 o 
  -8   6  11      249.29       78.42     93.02 o 
  -7   6  11        1.90      -44.44     67.74 o 
  -6   6  11       49.32        3.26     62.98 o 
  -5   6  11      124.01       16.96     52.56 o 
  -4   6  11       32.91      -22.72     47.26 o 
  -3   6  11      548.45      556.57     69.87 o 
  -2   6  11      182.12      266.54     57.72 o 
  -1   6  11     4302.54     4418.39    252.64 o 
   0   6  11     2572.29     2586.30    145.11 o 
   1   6  11        5.10      -24.80     45.84 o 
   2   6  11     2235.54     1867.35    132.39 o 
   3   6  11      359.37      178.73     77.97 o 
   4   6  11     2844.95     2705.53    198.61 o 
   5   6  11      616.20      561.95     91.94 o 
   6   6  11     2058.19     2200.90    188.46 o 
   7   6  11       49.90      160.18    111.86 o 
  -7   7  11       18.20      -73.54     67.99 o 
  -6   7  11      458.06      433.78     81.09 o 
  -5   7  11      188.69      131.88     65.32 o 
  -4   7  11     1340.75     1315.22    129.60 o 
  -3   7  11       95.60      185.08     57.09 o 
  -2   7  11     1187.80     1161.21    133.96 o 
  -1   7  11      646.99      592.54     71.70 o 
   0   7  11     1285.66     1460.52    176.38 o 
   1   7  11        0.09      -69.40     46.26 o 
   2   7  11     2573.90     2858.18    184.64 o 
   3   7  11     1656.26     1540.53    227.90 o 
   4   7  11      111.60       53.25     61.65 o 
   5   7  11      516.92      559.56    100.06 o 
   6   7  11      163.87      145.35     87.27 o 
  -7   8  11       24.35      -39.54     86.33 o 
  -6   8  11       58.08       17.66     71.61 o 
  -5   8  11      245.39      187.25     70.83 o 
  -4   8  11      319.46      408.30    114.75 o 
  -3   8  11      334.52      438.02     72.55 o 
  -2   8  11      402.40      495.08     71.72 o 
  -1   8  11     1109.82     1321.14    122.75 o 
   0   8  11     2037.50     2318.78    227.78 o 
   1   8  11     2121.20     2296.61    301.45 o 
   2   8  11      150.06      142.38     68.88 o 
   3   8  11      556.59      632.06     85.09 o 
   4   8  11      502.78      412.67    119.07 o 
   5   8  11      293.74      394.60     95.68 o 
   6   8  11      658.71      898.57    152.56 o 
  -6   9  11      188.15      110.08     80.09 o 
  -5   9  11        3.68      -33.91     68.10 o 
  -4   9  11      270.51      231.49     71.11 o 
  -3   9  11      230.87      256.35     69.65 o 
  -2   9  11       18.05       75.27     58.69 o 
  -1   9  11      364.88      306.94     71.61 o 
   0   9  11      102.50      165.81     74.83 o 
   1   9  11      688.46     1069.49    226.38 o 
   2   9  11      379.16      557.81    102.40 o 
   3   9  11      891.87      902.52    134.22 o 
   4   9  11      247.38      270.41    109.55 o 
   5   9  11     1635.31     1597.12    205.72 o 
  -6  10  11        9.29     -187.10    133.36 o 
  -5  10  11       31.25      -51.11     70.57 o 
  -4  10  11      519.18      425.04    106.62 o 
  -3  10  11     2281.25     2260.57    162.62 o 
  -2  10  11       31.00       86.89     66.48 o 
  -1  10  11      153.91      236.77     84.59 o 
   0  10  11       77.20       80.54     79.22 o 
   1  10  11     3627.40     4390.53    513.37 o 
   2  10  11       69.43      238.22    134.89 o 
   3  10  11      769.05      789.73    134.11 o 
   4  10  11       48.92      -81.57    123.28 o 
   5  10  11        4.48      -66.62    153.42 o 
  -5  11  11      200.48       79.77    165.18 o 
  -4  11  11      197.05      256.61     89.22 o 
  -3  11  11      301.80      328.77    110.69 o 
  -2  11  11        0.36       41.37     68.05 o 
  -1  11  11       17.87       63.78     83.58 o 
   0  11  11      445.20      632.18    117.50 o 
   1  11  11     1791.09     2042.25    221.11 o 
   2  11  11      378.50      534.95    125.26 o 
   3  11  11      281.73      313.92    114.04 o 
  -3  12  11      881.74      971.03    153.59 o 
  -2  12  11       99.44      167.52     86.01 o 
  -1  12  11      121.49       53.66    108.18 o 
   0  12  11      331.39      479.15    166.67 o 
   1  12  11      285.51      365.48    121.04 o 
   2  12  11        5.89       77.52    105.91 o 
  -8   0  12      650.64      815.53    205.53 o 
  -6   0  12      117.05      103.30     89.24 o 
  -4   0  12      345.92      294.64     81.15 o 
  -2   0  12     1950.41     1564.68    157.12 o 
   0   0  12     7291.79     8441.49   1070.97 o 
   2   0  12     3265.57     3408.39    933.68 o 
   4   0  12    11935.06    11507.65   1115.28 o 
   6   0  12     1106.21     1033.06    158.31 o 
  -8   1  12       46.48       40.76     98.44 o 
  -7   1  12      322.45      226.29     78.72 o 
  -6   1  12     1120.40     1127.93    100.28 o 
  -5   1  12       59.42       33.90     47.55 o 
  -4   1  12     4996.02     4837.25    267.77 o 
  -3   1  12      279.92      269.73     51.15 o 
  -2   1  12     3067.04     2869.57    191.84 o 
  -1   1  12     3917.49     3889.70    335.86 o 
   0   1  12    12945.76    14149.43    636.42 o 
   1   1  12       14.23      -54.31     36.21 o 
   2   1  12     1554.40     1629.01    120.18 o 
   3   1  12      329.36      285.11     61.85 o 
   4   1  12      580.29      810.73    117.23 o 
   5   1  12     1209.31     1232.77    117.28 o 
   6   1  12       26.83       15.97     64.00 o 
   7   1  12        0.44      -59.27     89.59 o 
  -8   2  12      193.21      183.08    103.49 o 
  -7   2  12       32.57       81.94     76.73 o 
  -6   2  12       12.07      -26.58     57.71 o 
  -5   2  12     3097.93     2796.76    296.15 o 
  -4   2  12        9.97        7.60     43.23 o 
  -3   2  12      167.23      248.85     51.24 o 
  -2   2  12      608.37      790.24     77.23 o 
  -1   2  12     2981.43     2996.68    201.25 o 
   0   2  12     4243.96     4362.34    329.33 o 
   1   2  12     4077.92     4310.07    423.13 o 
   2   2  12     2455.43     2660.74    307.63 o 
   3   2  12        5.41       19.13     47.13 o 
   4   2  12     3972.66     3738.94    286.44 o 
   5   2  12      624.64      612.76     84.71 o 
   6   2  12      696.83      651.44     98.23 o 
   7   2  12       47.67        7.08     77.40 o 
  -8   3  12       36.09      127.96     87.01 o 
  -7   3  12        1.07       13.87     75.21 o 
  -6   3  12       70.59       47.17     62.51 o 
  -5   3  12       35.42       44.82     57.44 o 
  -4   3  12     1142.08     1225.39    114.08 o 
  -3   3  12      214.83      289.47     54.68 o 
  -2   3  12     1448.91     1618.15    103.96 o 
  -1   3  12     3634.99     3926.92    269.69 o 
   0   3  12     1187.47     1215.56     87.70 o 
   1   3  12     1086.46     1047.59     95.42 o 
   2   3  12     1192.40     1204.17    169.43 o 
   3   3  12     3992.21     3742.67    330.90 o 
   4   3  12      139.85      147.14     65.82 o 
   5   3  12     3110.03     2846.41    238.97 o 
   6   3  12        2.37       22.66     65.56 o 
   7   3  12      223.22      117.80    110.70 o 
  -8   4  12       62.10      -93.66    191.79 o 
  -7   4  12        4.85      -40.35     70.01 o 
  -6   4  12      340.52      266.28     81.20 o 
  -5   4  12     3444.79     3511.98    239.22 o 
  -4   4  12      381.13      490.55     79.46 o 
  -3   4  12     2314.18     2303.75    147.22 o 
  -2   4  12      202.19      215.80     67.90 o 
  -1   4  12     4684.44     5014.58    347.91 o 
   0   4  12      315.69      298.68     60.53 o 
   1   4  12     7713.50     7413.23    554.27 o 
   2   4  12      408.61      260.79     82.04 o 
   3   4  12      223.21      393.13     69.41 o 
   4   4  12        0.02      -97.11     72.60 o 
   5   4  12      291.90      237.60     76.83 o 
   6   4  12      443.42      343.71     85.33 o 
   7   4  12       35.06      -67.62     78.09 o 
  -8   5  12      286.84      306.80    154.56 o 
  -7   5  12      314.49      287.01     82.20 o 
  -6   5  12       84.13       79.39     70.37 o 
  -5   5  12       19.96       63.08     84.33 o 
  -4   5  12      360.40      274.31     77.27 o 
  -3   5  12       26.21       66.84     57.68 o 
  -2   5  12      299.02      474.22     79.50 o 
  -1   5  12     2253.86     2291.16    211.63 o 
   0   5  12     1319.27     1520.01    117.60 o 
   1   5  12     3770.30     3584.46    291.21 o 
   2   5  12       11.57      -23.63     56.33 o 
   3   5  12     3734.69     3369.19    502.44 o 
   4   5  12        8.88      -38.78     56.64 o 
   5   5  12     3044.81     2889.32    259.77 o 
   6   5  12      156.79      115.57     73.76 o 
   7   5  12      409.89      612.68    201.23 o 
  -7   6  12      283.46      231.30     97.64 o 
  -6   6  12      268.66      227.38     79.06 o 
  -5   6  12      421.88      531.56    140.33 o 
  -4   6  12     1194.64     1109.80    100.98 o 
  -3   6  12     4140.47     4338.38    254.80 o 
  -2   6  12      105.04      134.33     52.01 o 
  -1   6  12     3975.03     4364.15    244.66 o 
   0   6  12      589.34      720.89     81.67 o 
   1   6  12     2662.64     2818.17    394.89 o 
   2   6  12        9.68      -30.34     50.54 o 
   3   6  12     1389.95     1581.40    224.45 o 
   4   6  12      970.01      883.92    125.32 o 
   5   6  12        1.37      -49.11     63.33 o 
   6   6  12       52.01       81.25     81.73 o 
  -7   7  12      240.66      159.85     95.49 o 
  -6   7  12      113.71      212.90     85.89 o 
  -5   7  12        2.16      -52.08     60.02 o 
  -4   7  12     1239.45     1311.98    113.92 o 
  -3   7  12      458.81      614.19     80.43 o 
  -2   7  12      694.12      683.86    104.17 o 
  -1   7  12      268.28      412.90     81.04 o 
   0   7  12     1641.20     1868.98    159.93 o 
   1   7  12     4472.87     4850.94    382.15 o 
   2   7  12      787.16      864.43    109.78 o 
   3   7  12     1052.65      990.09    243.38 o 
   4   7  12       44.76     -101.32    113.17 o 
   5   7  12      950.47      845.92    151.66 o 
   6   7  12       85.19       79.58     90.32 o 
  -6   8  12       69.81       38.60     89.66 o 
  -5   8  12       35.03       -3.96     65.25 o 
  -4   8  12       12.73      -43.30     58.91 o 
  -3   8  12     1856.44     2059.94    147.91 o 
  -2   8  12        1.30       69.17     59.28 o 
  -1   8  12      324.16      474.55     74.34 o 
   0   8  12      723.47     1067.50    152.91 o 
   1   8  12        1.38       74.03     71.91 o 
   2   8  12     1347.51     1611.70    152.71 o 
   3   8  12     1226.48     1128.84    180.90 o 
   4   8  12     1318.92     1231.04    176.67 o 
   5   8  12      152.69       70.25    112.65 o 
  -6   9  12       76.58      -19.74    160.60 o 
  -5   9  12        0.14       -9.87     73.86 o 
  -4   9  12      955.94     1006.42    109.60 o 
  -3   9  12      510.69      593.42     86.13 o 
  -2   9  12     2479.96     2602.23    173.47 o 
  -1   9  12      585.24      703.02    109.02 o 
   0   9  12     1318.40     1674.31    361.87 o 
   1   9  12      447.21      590.65    106.17 o 
   2   9  12     2203.09     2243.76    210.19 o 
   3   9  12      289.86       58.87    146.43 o 
   4   9  12       45.91       47.58    113.47 o 
   5   9  12       59.80      144.86    169.62 o 
  -5  10  12       86.40      109.33     82.87 o 
  -4  10  12      270.21      242.60     84.16 o 
  -3  10  12      209.55      260.87     79.53 o 
  -2  10  12      136.64      188.36     71.87 o 
  -1  10  12        0.05        8.61     78.68 o 
   0  10  12      766.44     1020.44    260.14 o 
   1  10  12      504.57      710.32    199.64 o 
   2  10  12     2866.27     2694.57    254.80 o 
   3  10  12        3.98      -83.07    161.40 o 
  -4  11  12      296.81      192.42     99.56 o 
  -3  11  12       40.06      -18.93     74.38 o 
  -2  11  12     2360.12     2745.87    194.51 o 
  -1  11  12       31.55      178.36     94.83 o 
   0  11  12      295.63      308.28    110.77 o 
   1  11  12      397.86      357.28    116.32 o 
   2  11  12      840.88      735.08    146.98 o 
   3  11  12       94.59      322.66    158.15 o 
  -2  12  12      166.26      273.62    142.16 o 
  -1  12  12      233.95      167.82    119.36 o 
   0  12  12      156.12      208.70    193.88 o 
   1  12  12      301.61      185.32    145.42 o 
  -7   0  13      108.02     -133.85    135.24 o 
  -5   0  13     3980.59     3825.44    319.30 o 
  -3   0  13     8169.81     7055.29    541.13 o 
  -1   0  13      894.91      553.61     98.41 o 
   1   0  13     5424.17     6493.87    688.49 o 
   3   0  13       88.00       56.65     90.37 o 
   5   0  13      188.06       16.41    230.70 o 
   7   0  13       31.89      -37.27    148.28 o 
  -8   1  13       46.09      -42.77    107.81 o 
  -7   1  13      589.70      456.82     97.90 o 
  -6   1  13      263.34      205.76     71.38 o 
  -5   1  13     1116.94      943.29     93.41 o 
  -4   1  13     1380.05     1296.57    106.91 o 
  -3   1  13      171.90      184.13     51.46 o 
  -2   1  13       73.63       62.54     44.32 o 
  -1   1  13     4897.50     4775.07    272.43 o 
   0   1  13      293.21      345.75     58.23 o 
   1   1  13     4995.02     6103.41    668.86 o 
   2   1  13      678.32      753.54     84.33 o 
   3   1  13     1523.24     1464.83    159.71 o 
   4   1  13        1.64        5.13     56.88 o 
   5   1  13     1736.60     1821.00    146.56 o 
   6   1  13       21.97      -93.50     77.46 o 
   7   1  13       65.68      -28.35    169.88 o 
  -8   2  13      508.50      694.98    116.28 o 
  -7   2  13      119.93      112.81     83.30 o 
  -6   2  13       43.18       41.90     82.49 o 
  -5   2  13     1731.21     1755.23    149.29 o 
  -4   2  13       17.73       22.45     48.90 o 
  -3   2  13     2658.10     2332.02    200.52 o 
  -2   2  13        2.03      -13.61     41.96 o 
  -1   2  13     1849.43     1797.19    111.89 o 
   0   2  13     2898.84     3097.53    191.07 o 
   1   2  13     2828.92     2998.76    586.31 o 
   2   2  13       14.54      -22.32     52.17 o 
   3   2  13      187.19      135.46     57.11 o 
   4   2  13     1477.27     1399.17    118.44 o 
   5   2  13        0.88      -80.59     53.73 o 
   6   2  13       95.99      -34.44     93.47 o 
   7   2  13        0.07      -95.54    116.84 o 
  -8   3  13      277.23       56.47    130.96 o 
  -7   3  13       14.97      -99.33     66.22 o 
  -6   3  13      114.69       41.10     69.47 o 
  -5   3  13        0.03       31.01     60.68 o 
  -4   3  13     5535.96     5982.97    376.74 o 
  -3   3  13      800.51      858.42     86.65 o 
  -2   3  13     1015.80      982.53     98.87 o 
  -1   3  13      744.39      841.90     73.68 o 
   0   3  13     4057.73     3672.05    250.75 o 
   1   3  13      875.94      798.47     86.42 o 
   2   3  13     1087.02     1110.67    132.32 o 
   3   3  13     1131.33     1155.40    169.15 o 
   4   3  13      124.81      -13.05     57.83 o 
   5   3  13      293.91      271.01     75.38 o 
   6   3  13      120.91       95.19     77.20 o 
  -7   4  13      305.63      285.57     87.20 o 
  -6   4  13        2.87      -56.40     64.37 o 
  -5   4  13        0.07       35.53     64.65 o 
  -4   4  13      446.90      358.87    165.32 o 
  -3   4  13      126.81      146.49     60.58 o 
  -2   4  13      113.29      171.27     47.23 o 
  -1   4  13     1882.02     1873.47    117.14 o 
   0   4  13     5997.99     6566.93    401.29 o 
   1   4  13      362.01      386.30     66.51 o 
   2   4  13     2173.20     2262.30    246.31 o 
   3   4  13      703.39      771.99    217.61 o 
   4   4  13     1855.63     1897.14    143.74 o 
   5   4  13       25.21      -54.05     67.19 o 
   6   4  13      545.61      388.30     88.13 o 
  -7   5  13      165.88       78.08     86.41 o 
  -6   5  13      854.71      818.55    143.31 o 
  -5   5  13      394.65      338.78    101.53 o 
  -4   5  13     3498.08     3851.17    325.33 o 
  -3   5  13      837.37      891.83    107.99 o 
  -2   5  13     3513.60     3882.74    271.62 o 
  -1   5  13      264.47      248.71     66.45 o 
   0   5  13     1859.71     2185.24    229.13 o 
   1   5  13       48.40       78.50     52.66 o 
   2   5  13     1346.24     1228.74    279.33 o 
   3   5  13      322.87      147.61    186.96 o 
   4   5  13        1.90     -172.32    162.02 o 
   5   5  13      227.06      127.12     77.21 o 
   6   5  13       55.79       62.44     82.35 o 
  -7   6  13       61.74       39.71    111.87 o 
  -6   6  13       69.62      -61.50     72.73 o 
  -5   6  13      207.52      240.15     79.73 o 
  -4   6  13      245.55      297.02     77.81 o 
  -3   6  13     1492.30     1631.18    160.84 o 
  -2   6  13     1458.89     1683.84    197.23 o 
  -1   6  13       74.92      135.74     56.76 o 
   0   6  13     2077.94     2333.00    283.78 o 
   1   6  13     1899.12     1967.42    205.56 o 
   2   6  13     3415.35     3223.67    293.14 o 
   3   6  13       10.27      -27.57    132.54 o 
   4   6  13      829.54      563.59    241.23 o 
   5   6  13        5.13     -124.61     83.23 o 
   6   6  13      305.82      280.46    167.02 o 
  -6   7  13      903.05     1084.89    140.31 o 
  -5   7  13       90.00      107.85    111.13 o 
  -4   7  13      104.89      121.97     63.24 o 
  -3   7  13        5.63       50.58     60.13 o 
  -2   7  13     3306.35     3547.21    336.67 o 
  -1   7  13      253.50      282.80     78.63 o 
   0   7  13      230.83      258.88     81.78 o 
   1   7  13      972.63     1349.41    211.46 o 
   2   7  13      225.29      224.43     99.62 o 
   3   7  13      103.04      -66.12     83.79 o 
   4   7  13      184.68       72.86    146.99 o 
   5   7  13      512.24      301.01    213.08 o 
  -6   8  13      115.45      188.61    161.34 o 
  -5   8  13      403.97      271.78     94.97 o 
  -4   8  13       41.23      -63.32     60.51 o 
  -3   8  13     2291.73     2470.46    215.57 o 
  -2   8  13     1194.53     1283.52    113.66 o 
  -1   8  13      931.93     1088.50    128.05 o 
   0   8  13       26.91       98.90     97.00 o 
   1   8  13      763.51      992.37    122.66 o 
   2   8  13     1404.10     1374.43    144.09 o 
   3   8  13      202.29      130.25     94.81 o 
   4   8  13       75.02      -44.22    108.01 o 
   5   8  13       52.52        6.13    166.27 o 
  -5   9  13       70.05       99.42     83.57 o 
  -4   9  13      124.77      134.24     72.21 o 
  -3   9  13      654.27      779.64     98.17 o 
  -2   9  13      288.28      238.50     71.78 o 
  -1   9  13      116.58       88.28    143.16 o 
   0   9  13      121.00      154.97    132.00 o 
   1   9  13     2140.27     2641.00    507.51 o 
   2   9  13       45.68      -39.30     80.38 o 
   3   9  13      932.97     1070.34    238.43 o 
   4   9  13       54.47       -1.45    167.11 o 
  -4  10  13        2.64      -20.55     77.71 o 
  -3  10  13      532.85      558.32     96.98 o 
  -2  10  13       53.29      110.23     88.83 o 
  -1  10  13     2159.93     2725.63    222.67 o 
   0  10  13        2.39       14.86     86.40 o 
   1  10  13       41.53       63.85     85.20 o 
   2  10  13        8.83       18.74     94.82 o 
  -3  11  13     1220.64     1380.34    163.37 o 
  -2  11  13      358.37      519.06    181.16 o 
  -1  11  13      318.46      487.41    130.18 o 
   0  11  13       52.73      315.38    177.83 o 
   1  11  13      503.59      767.99    174.80 o 
   2  11  13       24.79     -172.05    119.31 o 
  -6   0  14       43.29      105.74     88.69 o 
  -4   0  14     1539.99     1287.33    155.18 o 
  -2   0  14      914.64      873.18    126.08 o 
   0   0  14     3002.52     2630.21    418.48 o 
   2   0  14      916.72      914.58    188.05 o 
   4   0  14       39.51       37.91    103.40 o 
   6   0  14      175.13      166.82    121.58 o 
  -7   1  14      303.88      301.30     90.43 o 
  -6   1  14      486.63      633.41    247.67 o 
  -5   1  14       40.98       13.61     53.66 o 
  -4   1  14     2312.05     2032.53    144.63 o 
  -3   1  14      303.46      182.34     57.42 o 
  -2   1  14     3086.22     2830.75    178.19 o 
  -1   1  14        7.23      -59.33     39.55 o 
   0   1  14      113.85      -10.24     57.16 o 
   1   1  14      647.55      777.11    204.36 o 
   2   1  14      992.93     1145.93    137.64 o 
   3   1  14      163.13       70.15     89.89 o 
   4   1  14      231.92       88.09     63.60 o 
   5   1  14        7.04      -23.71     64.13 o 
   6   1  14        1.74     -102.75    118.15 o 
  -7   2  14      218.73      306.47    153.10 o 
  -6   2  14        3.75      -86.34     57.56 o 
  -5   2  14       60.42       72.62     68.49 o 
  -4   2  14      899.21      850.94     91.36 o 
  -3   2  14     3666.20     3524.82    420.07 o 
  -2   2  14      304.14      349.75     63.24 o 
  -1   2  14       23.70        8.25     60.65 o 
   0   2  14     1344.69     1631.97    161.94 o 
   1   2  14      400.17      357.27     96.49 o 
   2   2  14     1520.10     1443.26    159.60 o 
   3   2  14      741.96      629.05    111.46 o 
   4   2  14        0.50      -78.35     52.23 o 
   5   2  14      197.05       98.67     91.29 o 
   6   2  14       31.19       44.31     77.61 o 
  -7   3  14      409.16      324.13     95.95 o 
  -6   3  14      427.02      419.78     89.28 o 
  -5   3  14      848.23      800.12    107.94 o 
  -4   3  14      262.50      199.55     81.18 o 
  -3   3  14      281.25      292.72     63.89 o 
  -2   3  14      898.86      906.81     88.98 o 
  -1   3  14      108.69      133.45     51.85 o 
   0   3  14      207.55      210.05     62.19 o 
   1   3  14     3247.21     3431.60    487.91 o 
   2   3  14      229.59      178.35    118.50 o 
   3   3  14        9.86     -124.37     82.91 o 
   4   3  14       81.62       -6.02     63.13 o 
   5   3  14       18.91      -70.87    105.40 o 
   6   3  14        5.43       18.80     76.95 o 
  -7   4  14      870.79      901.41    125.34 o 
  -6   4  14       15.30      -67.81     74.60 o 
  -5   4  14      476.68      526.85     91.51 o 
  -4   4  14      233.44      217.39     71.48 o 
  -3   4  14     2951.75     3435.29    238.48 o 
  -2   4  14      831.74      845.96     87.86 o 
  -1   4  14      781.62      965.38    113.29 o 
   0   4  14       56.00       72.70     53.83 o 
   1   4  14      148.18      104.06     82.11 o 
   2   4  14       51.45      -58.95     79.90 o 
   3   4  14       80.67     -115.69     77.13 o 
   4   4  14      216.56      148.49    120.25 o 
   5   4  14      134.05      -31.55     87.72 o 
   6   4  14      107.60      -48.06    237.82 o 
  -7   5  14        2.07      422.75    182.64 o 
  -6   5  14      267.58      348.65    117.30 o 
  -5   5  14      131.09      225.87    149.19 o 
  -4   5  14      207.31      293.39    104.13 o 
  -3   5  14     1006.81     1167.35    176.30 o 
  -2   5  14       26.95      -15.50     59.98 o 
  -1   5  14      874.82     1037.79    100.37 o 
   0   5  14      288.15      324.47     71.20 o 
   1   5  14     1229.08     1417.50    120.24 o 
   2   5  14      168.47       89.01     86.67 o 
   3   5  14      345.03      289.50    103.26 o 
   4   5  14       50.48     -186.73    193.18 o 
   5   5  14        0.18     -147.07    119.08 o 
  -6   6  14      236.80      225.42     94.26 o 
  -5   6  14      962.62     1047.24    175.08 o 
  -4   6  14      493.17      446.98     90.93 o 
  -3   6  14      834.89      828.73    106.72 o 
  -2   6  14       73.77      106.26     58.59 o 
  -1   6  14     1284.65     1587.31    149.46 o 
   0   6  14      243.70      483.93     92.53 o 
   1   6  14       68.03       92.59     63.40 o 
   2   6  14      225.65      134.87     90.48 o 
   3   6  14       30.71     -162.56    119.45 o 
   4   6  14       48.70     -189.82    146.59 o 
   5   6  14        4.88       45.65    131.28 o 
  -5   7  14       28.00      117.32     83.00 o 
  -4   7  14      459.96      654.44    155.88 o 
  -3   7  14      742.58      776.97     94.05 o 
  -2   7  14      580.55      671.27     86.97 o 
  -1   7  14     1191.25     1232.26    217.52 o 
   0   7  14       84.66       47.29     71.87 o 
   1   7  14       38.70       97.94     73.68 o 
   2   7  14      143.86      128.91     94.58 o 
   3   7  14      907.72      817.75    131.22 o 
   4   7  14        4.91     -133.09     91.80 o 
  -5   8  14      779.22      780.34    151.07 o 
  -4   8  14       78.38       93.16     74.32 o 
  -3   8  14       17.56       -2.43    101.42 o 
  -2   8  14      444.16      639.35    109.88 o 
  -1   8  14      753.85      899.99    255.05 o 
   0   8  14      232.54      383.49     95.29 o 
   1   8  14      215.06      372.76    154.86 o 
   2   8  14      378.53      335.30    138.62 o 
   3   8  14       29.88     -165.26    146.45 o 
   4   8  14       44.60      -71.37    155.56 o 
  -4   9  14      245.06      310.57    103.64 o 
  -3   9  14       33.99      149.22     75.20 o 
  -2   9  14      851.04     1306.94    146.03 o 
  -1   9  14      366.47      485.88    104.32 o 
   0   9  14      572.75      530.44    145.92 o 
   1   9  14       55.82      -38.93     84.34 o 
   2   9  14       39.60       49.74    138.70 o 
   3   9  14       19.32      -76.21    151.93 o 
  -3  10  14      121.32      442.50    164.48 o 
  -2  10  14      746.35     1128.81    147.50 o 
  -1  10  14        8.08      -47.02     87.70 o 
   0  10  14      299.01      254.96    101.21 o 
   1  10  14       45.82      173.45    101.54 o 
  -5   0  15       27.96      -61.85    131.61 o 
  -3   0  15     1482.88     1089.86    147.87 o 
  -1   0  15      264.86      254.99     88.87 o 
   1   0  15      150.35      -86.40    155.96 o 
   3   0  15      431.73      587.54    259.90 o 
   5   0  15        4.71       -8.48     95.17 o 
  -7   1  15       45.95       46.39    140.56 o 
  -6   1  15      150.85      131.95     82.42 o 
  -5   1  15        0.21      -83.22     55.48 o 
  -4   1  15        1.21      -19.51     66.83 o 
  -3   1  15     1984.14     1728.24    183.74 o 
  -2   1  15       65.65      -39.99     61.13 o 
  -1   1  15      119.31      -87.78     58.52 o 
   0   1  15       72.15        9.53    114.21 o 
   1   1  15       70.24      120.75    134.22 o 
   2   1  15      200.07       47.07    130.31 o 
   3   1  15       85.46      -46.46     99.62 o 
   4   1  15       13.48      -91.64     98.61 o 
   5   1  15      664.84      812.27    189.55 o 
  -7   2  15      795.66      642.25    188.34 o 
  -6   2  15      178.04       44.66    121.84 o 
  -5   2  15       79.75      -24.58     64.46 o 
  -4   2  15      405.99      506.14    134.46 o 
  -3   2  15      184.27      237.83     67.75 o 
  -2   2  15       13.25      -74.46     55.24 o 
  -1   2  15      435.76      322.32     81.33 o 
   0   2  15      103.50      128.45    125.23 o 
   1   2  15        1.22     -130.03     95.43 o 
   2   2  15      341.04      267.88    165.62 o 
   3   2  15       40.34        5.01     86.89 o 
   4   2  15      611.17      498.97    245.27 o 
   5   2  15      118.38       76.39    124.44 o 
  -6   3  15      529.29      488.18    116.36 o 
  -5   3  15       51.28      -26.16     65.96 o 
  -4   3  15        2.35       81.69     72.52 o 
  -3   3  15       31.73      -15.13     53.17 o 
  -2   3  15     2138.14     2035.34    146.32 o 
  -1   3  15      252.02      430.14     87.18 o 
   0   3  15      104.53       14.14     61.99 o 
   1   3  15        0.50      -97.54     77.99 o 
   2   3  15      107.60       39.61     90.90 o 
   3   3  15        0.46     -102.46     97.24 o 
   4   3  15      103.06      -96.81    192.52 o 
   5   3  15       28.21     -158.60    157.99 o 
  -6   4  15        1.47     -117.10     78.07 o 
  -5   4  15      582.27      550.60     99.70 o 
  -4   4  15      418.28      583.01    196.33 o 
  -3   4  15       45.26       55.87     66.21 o 
  -2   4  15      345.94      252.36     69.12 o 
  -1   4  15       13.39       43.29     66.67 o 
   0   4  15       12.86      -36.16     56.39 o 
   1   4  15      782.62      697.98    124.88 o 
   2   4  15       45.19       90.55    146.35 o 
   3   4  15       84.15     -122.32     87.01 o 
   4   4  15      582.09      560.14    129.45 o 
   5   4  15       76.71     -154.68    211.20 o 
  -6   5  15      397.14      302.77    195.84 o 
  -5   5  15      102.07      214.39    154.64 o 
  -4   5  15      123.95      129.40     95.02 o 
  -3   5  15      564.54      790.19    237.20 o 
  -2   5  15      419.29      509.48    230.80 o 
  -1   5  15      409.48      390.70    107.68 o 
   0   5  15       35.52       75.64     74.76 o 
   1   5  15       66.74       -7.60    117.88 o 
   2   5  15        1.23     -128.03    104.51 o 
   3   5  15        5.46     -134.38     89.59 o 
   4   5  15      101.35     -103.23    143.71 o 
   5   5  15       35.25     -342.98    228.65 o 
  -5   6  15        2.46      -34.35     76.03 o 
  -4   6  15       62.47      139.83     86.02 o 
  -3   6  15       20.40      -60.20     79.30 o 
  -2   6  15      643.48      729.40    265.36 o 
  -1   6  15      234.61      313.37     85.62 o 
   0   6  15       21.66      -60.92     68.21 o 
   1   6  15      268.53      256.05    100.85 o 
   2   6  15       44.74       67.78     95.87 o 
   3   6  15      188.39       79.73    147.68 o 
   4   6  15       32.91      -82.41    100.14 o 
  -5   7  15        5.59      -87.64    149.91 o 
  -4   7  15      438.83      424.14    102.50 o 
  -3   7  15      365.49      434.44    103.50 o 
  -2   7  15      280.89      260.43     90.22 o 
  -1   7  15       73.04      -12.29     78.99 o 
   0   7  15      485.15      424.71    192.14 o 
   1   7  15        4.15      -86.73    120.83 o 
   2   7  15       21.15     -134.25     96.21 o 
   3   7  15        0.11     -123.89    154.23 o 
   4   7  15        6.81     -190.80    142.10 o 
  -4   8  15        6.44      -37.59    128.94 o 
  -3   8  15       58.75      -36.89     69.05 o 
  -2   8  15       23.12     -107.13     75.69 o 
  -1   8  15      266.21      347.67     95.84 o 
   0   8  15      213.62      312.30    117.71 o 
   1   8  15       40.28      101.23    134.54 o 
   2   8  15      197.43      222.92    143.84 o 
   3   8  15        3.85     -200.53    240.67 o 
  -3   9  15        3.38     -201.98    170.20 o 
  -2   9  15        2.56      -99.08     85.13 o 
  -1   9  15      521.49      362.40    105.24 o 
   0   9  15      195.35      271.37    124.48 o 
   1   9  15      107.16      126.94    163.32 o 
   2   9  15        1.28     -302.16    216.86 o 
  -6   0  16        2.35       63.11    128.11 o 
  -4   0  16       21.93      -66.81     76.27 o 
  -2   0  16      128.22      100.37     81.41 o 
   0   0  16     2259.86     1597.32    330.07 o 
   2   0  16      492.82      -83.54    186.79 o 
   4   0  16     1213.92     1243.91    313.86 o 
  -6   1  16      268.46      466.10    234.86 o 
  -5   1  16       82.04       38.76     67.67 o 
  -4   1  16       56.92       -1.75     83.97 o 
  -3   1  16      149.38       76.05     62.96 o 
  -2   1  16        5.16      -58.05     65.96 o 
  -1   1  16       55.29      -24.08     67.73 o 
   0   1  16       38.57     -154.08    116.76 o 
   1   1  16      119.71       84.54    195.12 o 
   2   1  16       21.71      -38.75    140.85 o 
   3   1  16        4.75     -120.65     88.92 o 
   4   1  16      764.94      783.60    208.27 o 
   5   1  16      144.35       28.95     84.34 o 
  -6   2  16       91.34       71.74     85.73 o 
  -5   2  16       23.50      -38.56     68.29 o 
  -4   2  16       19.73     -103.91     69.28 o 
  -3   2  16      195.89      163.86     75.56 o 
  -2   2  16        2.62      -62.87     54.45 o 
  -1   2  16      627.72      469.20     93.89 o 
   0   2  16      303.21      347.74    137.37 o 
   1   2  16        7.34     -107.68    194.51 o 
   2   2  16      598.73      351.73    165.41 o 
   3   2  16        3.25      -94.75     92.78 o 
   4   2  16      481.56      462.22    125.19 o 
  -6   3  16        1.64      -32.68    121.78 o 
  -5   3  16      111.06      151.81     75.89 o 
  -4   3  16       42.81        7.96     67.28 o 
  -3   3  16      174.04      112.07     72.62 o 
  -2   3  16       15.01      -23.36     68.66 o 
  -1   3  16       31.18       15.33     70.17 o 
   0   3  16      171.69       90.35    115.80 o 
   1   3  16     1117.18      982.74    201.81 o 
   2   3  16       10.99     -130.45     86.97 o 
   3   3  16      359.77      234.33    132.58 o 
   4   3  16       80.29      -76.70    153.80 o 
  -5   4  16       28.77       28.69     74.18 o 
  -4   4  16       34.50      -48.79     76.48 o 
  -3   4  16       73.31       30.05    108.15 o 
  -2   4  16       67.94       61.01     79.37 o 
  -1   4  16       19.66       78.25     72.10 o 
   0   4  16       17.06      -66.17    120.31 o 
   1   4  16       40.70     -122.24     91.74 o 
   2   4  16       91.78      -40.39    158.34 o 
   3   4  16       89.26      -92.81    173.06 o 
   4   4  16       38.04     -207.02    138.01 o 
  -5   5  16       10.56      -51.44    101.07 o 
  -4   5  16      477.37      518.29    121.39 o 
  -3   5  16        3.32       19.34     80.47 o 
  -2   5  16       32.59       36.74     85.98 o 
  -1   5  16       67.32       46.22    227.37 o 
   0   5  16       76.23      -44.60     91.16 o 
   1   5  16     1004.80      995.11    146.48 o 
   2   5  16      169.82      -19.98     97.70 o 
   3   5  16      786.58      798.13    138.73 o 
   4   5  16       33.52      -74.35    129.55 o 
  -4   6  16        9.42      117.36    113.90 o 
  -3   6  16       23.72       73.97    139.88 o 
  -2   6  16       97.88      299.56    273.37 o 
  -1   6  16       57.20       99.16    121.67 o 
   0   6  16      329.57      387.26    154.96 o 
   1   6  16      144.90       52.42    100.10 o 
   2   6  16       26.42       30.27    100.26 o 
   3   6  16        6.26     -145.35     96.90 o 
  -4   7  16       67.68       -6.19    146.04 o 
  -3   7  16      116.01       93.38     98.50 o 
  -2   7  16        0.21       -6.29    157.69 o 
  -1   7  16       96.15      167.94     89.44 o 
   0   7  16       16.44      -83.51     78.02 o 
   1   7  16       62.13       42.92    139.51 o 
   2   7  16       76.81       18.82    139.95 o 
  -2   8  16        5.36       33.09    107.12 o 
  -1   8  16       12.60      104.13    137.01 o 
   0   8  16       81.59      209.51     97.76 o 
   1   8  16      168.15      354.93    167.01 o 
  -5   0  17      215.52      199.93    101.77 o 
  -3   0  17     1323.91     1250.01    168.99 o 
  -1   0  17       26.59     -199.71    151.99 o 
   1   0  17      561.56     1080.93    299.48 o 
   3   0  17      119.19     -151.58    212.93 o 
  -5   1  17       27.18       14.37     84.45 o 
  -4   1  17       11.79      -51.97    118.59 o 
  -3   1  17      901.24      931.85    118.47 o 
  -2   1  17      129.10       28.51     70.87 o 
  -1   1  17      548.71      415.11    145.60 o 
   0   1  17       62.15        8.31    126.55 o 
   2   1  17       91.90       97.81    147.09 o 
   3   1  17     1533.09     1273.33    257.54 o 
  -5   2  17        2.54      -86.09    125.56 o 
  -4   2  17      388.60      332.12    126.42 o 
  -3   2  17       64.53      -22.36     61.75 o 
  -2   2  17       43.78       71.09     77.02 o 
  -1   2  17        4.02       64.95    126.34 o 
   0   2  17      507.66      391.00    149.30 o 
   1   2  17       27.53     -181.67    121.11 o 
   2   2  17      853.67      664.06    195.95 o 
   3   2  17      379.14     -194.34    171.39 o 
  -5   3  17        0.00        3.20     91.04 o 
  -4   3  17       20.67      -93.17    125.14 o 
  -3   3  17      103.43       84.52     71.14 o 
  -2   3  17      326.34      402.07     95.68 o 
  -1   3  17      419.79      599.01    214.65 o 
   0   3  17      381.74       49.20    120.21 o 
   1   3  17      189.91       37.06    143.40 o 
   2   3  17        7.55     -255.48    170.32 o 
   3   3  17      540.05      453.79    157.23 o 
  -4   4  17      466.77      582.23    103.95 o 
  -3   4  17       90.04      -27.80     68.69 o 
  -2   4  17      204.80      171.44     89.31 o 
  -1   4  17        3.51      -51.31     69.33 o 
   0   4  17     1872.64     1928.52    665.97 o 
   1   4  17        9.89      -60.57    131.72 o 
   2   4  17     2827.10     2807.41    398.46 o 
   3   4  17      160.08      161.46    128.91 o 
  -4   5  17        7.57      159.22    129.95 o 
  -3   5  17      133.67      205.26    101.69 o 
  -2   5  17      181.57      245.63     98.74 o 
  -1   5  17      192.75      155.46     96.65 o 
   0   5  17       85.78      221.72    242.85 o 
   1   5  17      350.16      219.50    149.59 o 
   2   5  17      281.02      290.73    119.73 o 
  -3   6  17      175.36       47.19    114.68 o 
  -2   6  17     1362.74     1539.53    295.00 o 
  -1   6  17       19.54      104.52    130.01 o 
   0   6  17      646.20     1115.80    322.38 o 
   1   6  17       23.42      -16.46    145.59 o 
   2   6  17     1124.82     1468.33    416.10 o 
  -2   7  17       23.33      -17.84    110.73 o 
  -1   7  17       18.45      101.08    111.45 o 
   0   7  17       94.11       58.83    200.36 o 
  -4   0  18      527.15      304.58    111.78 o 
  -2   0  18     2490.90     2777.48    436.56 o 
   0   0  18     1459.63     1183.55    302.62 o 
   2   0  18     2702.32     1792.60    407.03 o 
  -4   1  18       16.96        9.09     62.90 o 
  -3   1  18      397.48      402.94     91.93 o 
  -2   1  18      113.97      116.11    131.04 o 
  -1   1  18       76.69       52.41    125.36 o 
   0   1  18      240.16      -80.63    118.98 o 
   1   1  18      217.59      -40.85    133.91 o 
   2   1  18      648.07      121.74    173.76 o 
  -4   2  18      521.30      484.12    186.88 o 
  -3   2  18       24.79      -81.83     60.06 o 
  -2   2  18     1012.02     1107.54    135.46 o 
  -1   2  18       51.66      -27.05    184.67 o 
   0   2  18     1013.16      546.72    165.84 o 
   1   2  18      112.99     -133.52    140.64 o 
   2   2  18     1726.61     1565.70    385.05 o 
  -3   3  18     1266.82     1224.95    400.80 o 
  -2   3  18        7.45      -46.82     87.87 o 
  -1   3  18      707.87      696.13    167.73 o 
   0   3  18        8.16      -44.75    121.04 o 
   1   3  18     1327.41     1455.77    248.24 o 
   2   3  18      248.54      140.43    230.98 o 
  -3   4  18       39.34     -128.24    101.31 o 
  -2   4  18      119.16      130.15    100.10 o 
  -1   4  18       92.83      316.97    236.28 o 
   0   4  18      131.29      327.99    163.06 o 
   1   4  18      451.12      182.22    211.03 o 
  -2   5  18      436.68      155.36    114.38 o 
  -1   0  19        2.16      -13.83    184.42 o 
  -1   1  19     1887.37     1403.85    311.71 o 
   0   1  19       11.69     -230.64    206.45 o 
                                                 
